# Supplementary material for: The Reproductive Capacities of the Calanoid Copepods Parvocalanus crassirostis and Acartia pacifica under Different pH and Temperature Conditions
Source: Animals (Basel). 2023 Jun 30;13(13):2160. doi: 10.3390/ani13132160 (PMC10339866; doi:10.3390/ani13132160)
Supplement: Supplementary file 1 [file animals-13-02160-s001.zip]

Archive with 1 entries (1 files):
- animals-2416767-supplementary.xlsx
