# Supplementary material for: The Reproductive Capacities of the Calanoid Copepods Parvocalanus crassirostis and Acartia pacifica under Different pH and Temperature Conditions
Source: Animals (Basel). 2023 Jun 30;13(13):2160. doi: 10.3390/ani13132160 (PMC10339866; doi:10.3390/ani13132160)
Supplement: Supplementary file 1 [file animals-13-02160-s001.zip › animals-2416767-supplementary.xlsx]

## Sheet: Sheet1
Generation (G0)	8.2																		7.5
Duplicates	40		36		32		28		24		20		16		12		8		40		36		32		28		24		20		16		12		8
	PC	AP	PC	AP	PC	AP	PC	AP	PC	AP	PC	AP	PC	AP	PC	AP	PC	AP	PC	AP	PC	AP	PC	AP	PC	AP	PC	AP	PC	AP	PC	AP	PC	AP	PC	AP
01-01	0	0	0	0	10	12	15	12	15	18	14	12	9	6	5	6	4	3	0	0	0	0	8	9	10	10	10	9	9	8	7	6	3	2	2	1
01-02	0	0	0	0	12	9	17	16	16	17	10	15	8	10	6	5	4	4	0	0	0	0	7	9	10	6	9	10	7	8	5	6	3	2	1	0
01-03	0	0	0	0	10	14	17	15	18	12	10	10	8	8	5	5	2	3	0	0	0	0	10	7	13	12	10	8	8	5	7	6	3	3	1	1
01-04	0	0	0	0	15	13	15	18	16	17	12	10	7	10	6	8	5	1	0	0	0	0	9	8	12	11	9	8	8	7	5	5	4	4	1	3
01-05	0	0	0	0	10	9	13	15	17	14	10	9	8	9	6	5	3	4	0	0	0	0	8	6	11	9	10	9	6	8	7	6	3	2	1	2
01-06	0	0	0	0	9	7	16	17	16	12	8	13	6	8	6	8	5	3	0	0	0	0	9	6	12	12	10	8	9	7	5	5	4	3	2	1
02-01	0	0	0	0	10	9	15	13	15	13	10	9	9	7	7	5	3	3	0	0	0	0	8	7	10	8	9	8	9	7	5	6	5	3	2	0
02-02	0	0	0	0	12	10	18	17	12	15	10	10	8	8	6	4	2	4	0	0	0	0	8	6	12	12	10	7	9	7	7	5	5	4	0	1
02-03	0	0	0	0	10	9	16	17	16	9	11	14	10	9	5	6	3	2	0	0	0	0	9	7	11	10	8	8	7	6	6	5	5	4	1	0
02-04	0	0	0	0	9	8	18	16	15	13	10	12	9	7	5	5	4	3	0	0	0	0	8	7	10	9	9	10	8	6	7	6	5	4	0	1
02-05	0	0	1	1	10	9	17	16	16	13	11	12	8	6	6	7	3	1	0	0	0	0	9	6	12	13	9	9	8	7	7	6	3	4	0	1
02-06	0	0	0	1	11	7	17	18	16	15	10	10	10	8	6	7	4	3	0	0	0	0	8	5	12	12	8	9	9	8	6	5	4	4	1	1
03-01	0	0	1	0	10	12	17	13	12	14	10	9	9	6	7	7	2	3	0	0	0	0	7	8	14	12	10	8	8	9	6	5	4	4	1	0
03-02	0	0	0	0	10	8	18	18	13	12	10	10	8	7	5	7	3	3	0	0	0	0	8	6	11	12	9	10	8	7	7	4	3	4	1	1
03-03	0	0	1	0	7	8	16	15	13	12	10	11	7	8	6	5	3	2	0	0	0	0	7	8	10	9	8	8	7	6	6	5	4	3	1	1
03-04	0	0	0	0	10	9	17	15	14	11	10	12	9	5	8	5	4	2	0	0	0	0	8	7	11	10	10	9	9	7	6	5	4	4	1	1
03-05	0	0	0	1	9	11	17	14	12	15	10	9	8	7	7	7	3	3	0	0	0	0	6	7	12	9	9	8	8	7	6	5	3	4	1	2
03-06	0	0	0	0	9	12	18	17	17	15	11	12	9	8	6	7	4	2	0	0	0	0	6	9	11	12	10	9	7	7	7	5	4	3	1	1

## Sheet: Sheet2
	40	40	36	36	32	32	28	28
	PC	AP	PC	AP	PC	AP	PC	AP	PC	AP	PC	AP	PC	AP	PC	AP	PC	AP	PC	AP	PC	AP	PC	AP	PC	AP	PC	AP	PC	AP	PC	AP	PC	AP	PC	AP
01-01	0	0	0	0	10	12	15	12	15	18	14	12	9	6	5	6	4	3	0	0	0	0	8	9	10	10	10	9	9	8	7	6	3	2	2	1
01-02	0	0	0	0	12	9	17	16	16	17	10	15	8	10	6	5	4	4	0	0	0	0	7	9	10	6	9	10	7	8	5	6	3	2	1	0
01-03	0	0	0	0	10	14	17	15	18	12	10	10	8	8	5	5	2	3	0	0	0	0	10	7	13	12	10	8	8	5	7	6	3	3	1	1
01-04	0	0	0	0	15	13	15	18	16	17	12	10	7	10	6	8	5	1	0	0	0	0	9	8	12	11	9	8	8	7	5	5	4	4	1	3
01-05	0	0	0	0	10	9	13	15	17	14	10	9	8	9	6	5	3	4	0	0	0	0	8	6	11	9	10	9	6	8	7	6	3	2	1	2
01-06	0	0	0	0	9	7	16	17	16	12	8	13	6	8	6	8	5	3	0	0	0	0	9	6	12	12	10	8	9	7	5	5	4	3	2	1
	0	0	0	#DIV/0!	2.19089	0	1.51658	0	1.0328	2.73252	2.06559	2.07364	1.0328	2.68328	0.516398	2.25832	1.16905	1.51658	0	1.47196	0	1.09545	1.04881	0	1.21106	0	0.516398	1.3784	1.16905	2.28035	1.09545	0.816497	0.516398	1.16905	0.516398	0.516398
02-01	0	0	0	0	10	9	15	13	15	13	10	9	9	7	7	5	3	3	0	0	0	0	8	7	10	8	9	8	9	7	5	6	5	3	2	0
02-02	0	0	0	0	12	10	18	17	12	15	10	10	8	8	6	4	2	4	0	0	0	0	8	6	12	12	10	7	9	7	7	5	5	4	0	1
02-03	0	0	0	0	10	9	16	17	16	9	11	14	10	9	5	6	3	2	0	0	0	0	9	7	11	10	8	8	7	6	6	5	5	4	1	0
02-04	0	0	0	0	9	8	18	16	15	13	10	12	9	7	5	5	4	3	0	0	0	0	8	7	10	9	9	10	8	6	7	6	5	4	0
02-05	0	0	1	1	10	9	17	16	16	13	11	12	8	6	6	7	3	1	0	0	0	0	9	6	12	13	9	9	8	7	7	6	3	4	0
02-06	0	0	0	1	11	7	17	18	16	15	10	10	10	8	6	7	4	3	0	0	0	0	8	5	12	12	8	9	9	8	6	5	4	4	1	1
03-01	0	0	1	0	10	12	17	13	12	14	10	9	9	6	7	7	2	3	0	0	0	0	7	8	14	12	10	8	8	9	6	5	4	4	1	0
03-02	0	0	0	0	10	8	18	18	13	12	10	10	8	7	5	7	3	3	0	0	0	0	8	6	11	12	9	10	8	7	7	4	3	4	1	1
03-03	0	0	1	0	7	8	16	15	13	12	10	11	7	8	6	5	3	2	0	0	0	0	7	8	10	9	8	8	7	6	6	5	4	3	1	1
03-04	0	0	0	0	10	9	17	15	14	11	10	12	9	5	8	5	4	2	0	0	0	0	8	7	11	10	10	9	9	7	6	5	4	4	1	1
03-05	0	0	0	1	9	11	17	14	12	15	10	9	8	7	7	7	3	3	0	0	0	0	6	7	12	9	9	8	8	7	6	5	3	4	1	2
03-06	0	0	0	0	9	12	18	17	17	15	11	12	9	8	6	7	4	2	0	0	0	0	6	9	11	12	10	9	7	7	7	5	4	3	1	1

## Sheet: Sheet4
Ph	Generation	40	36	32	28	24	20	16	12	8
8.2	C1	0	0	10	15	15	14	9	5	4
8.2	C1	0	0	12	17	16	10	8	6	4
8.2	C1	0	0	10	17	18	10	8	5	2
8.2	C1	0	0	15	15	16	12	7	6	5
8.2	C1	0	0	10	13	17	10	8	6	3
8.2	C1	0	0	9	16	16	8	6	6	5
		0	0	11	15.5	16.3333	10.6667	7.66667	5.66667	3.83333
		0	0	2.19089	1.51658	1.0328	2.06559	1.0328	0.516398	1.16905
8.2	C2	0	0	10	15	15	10	9	7	3
8.2	C2	0	0	12	18	12	10	8	6	2
8.2	C2	0	0	10	16	16	11	10	5	3
8.2	C2	0	0	9	18	15	10	9	5	4
8.2	C2	0	1	10	17	16	11	8	6	3
8.2	C2	0	0	11	17	16	10	10	6	4
		0	0.166667	10.3333	16.8333	15	10.3333	9	5.83333	3.16667
		0	0.408248	1.0328	1.16905	1.54919	0.516398	0.894427	0.752773	0.752773
8.2	C3	0	1	10	17	12	10	9	7	2
8.2	C3	0	0	10	18	13	10	8	5	3
8.2	C3	0	1	7	16	13	10	7	6	3
8.2	C3	0	0	10	17	14	10	9	8	4
8.2	C3	0	0	9	17	12	10	8	7	3
8.2	C3	0	0	9	18	17	11	9	6	4
		0	0.333333	9.16667	17.1667	13.5	10.1667	8.33333	6.5	3.16667
		0	0.516398	1.16905	0.752773	1.87083	0.408248	0.816497	1.04881	0.752773
7.5	C1	0	0	8	10	10	9	7	3	2
7.5	C1	0	0	7	10	9	7	5	3	1
7.5	C1	0	0	10	13	10	8	7	3	1
7.5	C1	0	0	9	12	9	8	5	4	1
7.5	C1	0	0	8	11	10	6	7	3	1
7.5	C1	0	0	9	12	10	9	5	4	2
		0	0	8.5	11.3333	9.66667	7.83333	6	3.33333	1.33333
		0	0	1.04881	1.21106	0.516398	1.16905	1.09545	0.516398	0.516398
7.5	C2	0	0	8	10	9	9	5	5	2
7.5	C2	0	0	8	12	10	9	7	5	0
7.5	C2	0	0	9	11	8	7	6	5	1
7.5	C2	0	0	8	10	9	8	7	5	0
7.5	C2	0	0	9	12	9	8	7	3	0
7.5	C2	0	0	8	12	8	9	6	4	1
		0	0	8.33333	11.1667	8.83333	8.33333	6.33333	4.5	0.666667
		0	0	0.516398	0.983192	0.752773	0.816497	0.816497	0.83666	0.816497
7.5	C3	0	0	7	14	10	8	6	4	1
7.5	C3	0	0	8	11	9	8	7	3	1
7.5	C3	0	0	7	10	8	7	6	4	1
7.5	C3	0	0	8	11	10	9	6	4	1
7.5	C3	0	0	6	12	9	8	6	3	1
7.5	C3	0	0	6	11	10	7	7	4	1
		0	0	7	11.5	9.33333	7.83333	6.33333	3.66667	1
		0	0	0.894427	1.3784	0.816497	0.752773	0.516398	0.516398	0

## Sheet: Sheet5
	8.2									7.5
	40	36	32	28	24	20	16	12	8	40	36	32	28	24	20	16	12	8
	AP	AP	AP	AP	AP	AP	AP	AP	AP	AP	AP	AP	AP	AP	AP	AP	AP	AP
01-01	0	0	12	12	18	12	6	6	3	0	0	9	10	9	8	6	2	1
01-02	0	0	9	16	17	15	10	5	4	0	0	9	6	10	8	6	2	0
01-03	0	0	14	15	12	10	8	5	3	0	0	7	12	8	5	6	3	1
01-04	0	0	13	18	17	10	10	8	1	0	0	8	11	8	7	5	4	3
01-05	0	0	9	15	14	9	9	5	4	0	0	6	9	9	8	6	2	2
01-06	0	0	7	17	12	13	8	8	3	0	0	6	12	8	7	5	3	1
	0	0	0	0	2.73252	2.07364	2.68328	2.25832	1.51658	1.47196	1.09545	0	0	1.3784	2.28035	0.816497	1.16905	0.516398
02-01	0	0	9	13	13	9	7	5	3	0	0	7	8	8	7	6	3	0
02-02	0	0	10	17	15	10	8	4	4	0	0	6	12	7	7	5	4	1
02-03	0	0	9	17	9	14	9	6	2	0	0	7	10	8	6	5	4	0
02-04	0	0	8	16	13	12	7	5	3	0	0	7	9	10	6	6	4	0
02-05	0	1	9	16	13	12	6	7	1	0	0	6	13	9	7	6	4	0
02-06	0	1	7	18	15	10	8	7	3	0	0	5	12	9	8	5	4	1
03-01	0	0	12	13	14	9	6	7	3	0	0	8	12	8	9	5	4	0
03-02	0	0	8	18	12	10	7	7	3	0	0	6	12	10	7	4	4	1
03-03	0	0	8	15	12	11	8	5	2	0	0	8	9	8	6	5	3	1
03-04	0	0	9	15	11	12	5	5	2	0	0	7	10	9	7	5	4	1
03-05	0	1	11	14	15	9	7	7	3	0	0	7	9	8	7	5	4	2
03-06	0	0	12	17	15	12	8	7	2	0	0	9	12	9	7	5	3	1

## Sheet: PC ph 8.2 G0
	done in statistics kingdom
	ANOVA table
	Source	DF	Sum of Square (SS)	Mean Square (MS)	F Statistic (df1,df2)	P-value
	Factor A - rows (A) Temperature	8	5060.09	632.511	559.3163 (8,135)	0
	Factor B - columns (B) Generation	2	2.4198	1.2099	1.0699 (2,135)	0.3459
	Interaction AB	16	51.9136	3.2446	2.8691 (16,135)	0.0004695
	Error	135	152.667	1.1309
	Total	161	5267.09	32.7148
	Count
	Var A \ Var B	G1	G2	G3	Total
	40	6	6	6	18
	36	6	6	6	18
	32	6	6	6	18
	28	6	6	6	18
	24	6	6	6	18
	20	6	6	6	18
	16	6	6	6	18
	12	6	6	6	18
	8	6	6	6	18
	Total	54	54	54	162
	Average
	Var A \ Var B	G1	G2	G3	Total
	40	0	0	0	0
	36	0	0.17	0.33	0.17
	32	11	10.33	9.17	10.17
	28	15.5	16.83	17.17	16.5
	24	16.33	15	13.5	14.94
	20	10.67	10.33	10.17	10.39
	16	7.67	9	8.33	8.33
	12	5.67	5.83	6.5	6
	8	3.83	3.17	3.17	3.39
	Total	7.85	7.85	7.59	7.77
	Variance
	Var A \ Var B	G1	G2	G3	Total
	40	0	0	0	0
	36	0	0.17	0.27	0.15
	32	4.8	1.07	1.37	2.74
	28	2.3	1.37	0.57	1.79
	24	1.07	2.4	3.5	3.47
	20	4.27	0.27	0.17	1.43
	16	1.07	0.8	0.67	1.06
	12	0.27	0.57	1.1	0.71
	8	1.37	0.57	0.57	0.84
	Total	34.54	33.75	31.04	32.71
	Mean confidence interval (CL: 0.95)
	Var A \ Var B	G1	G2	G3	Total
	40	[0,0]	[0,0]	[0,0]	[0,0]
	36	[0,0]	[-0.56,0.9]	[-0.59,1.26]	[-0.56,0.9]
	32	[7.08,14.92]	[8.49,12.18]	[7.08,11.26]	[7.02,13.32]
	28	[12.79,18.21]	[14.74,18.92]	[15.82,18.51]	[13.95,19.05]
	24	[14.49,18.18]	[12.23,17.77]	[10.15,16.85]	[11.4,18.49]
	20	[6.97,14.36]	[9.41,11.26]	[9.44,10.9]	[8.11,12.67]
	16	[5.82,9.51]	[7.4,10.6]	[6.87,9.79]	[6.37,10.29]
	12	[4.74,6.59]	[4.49,7.18]	[4.62,8.38]	[4.4,7.6]
	8	[1.74,5.92]	[1.82,4.51]	[1.82,4.51]	[1.64,5.13]
	Total	[-3.56,19.26]	[-3.43,19.13]	[-3.23,18.41]	[-3.41,18.94]
	Differential effects
	Var A \ Var B	G1	G2	G3	Total
	40	-0.086	-0.086	0.17	-7.77
	36	-0.25	-0.086	0.34	-7.6
	32	0.75	0.08	-0.83	2.4
	28	-1.09	0.25	0.84	8.73
	24	1.3	-0.031	-1.27	7.18
	20	0.19	-0.14	-0.049	2.62
	16	-0.75	0.58	0.17	0.57
	12	-0.42	-0.25	0.67	-1.77
	8	0.36	-0.31	-0.049	-4.38
	Total	0.086	0.086	-0.17	0
	Cells - the differential effects of the interactions.
	For example, the effect of the interactions of the categories G1 and 40 is -0.086.
	0 - 7.85 - 0 + 7.77 = -0.086
	Totals - the differential effects of factor A (right column) and factor B (bottom row).
	For example, the effect of factor B category G1 is 0.086.
	Residuals
	A	B	Yi,j,k	Formula: Yi,j,k - Ȳi,j	Residual
	40	G1	0	0 - 0	0
	40	G1	0	0 - 0	0
	40	G1	0	0 - 0	0
	40	G1	0	0 - 0	0
	40	G1	0	0 - 0	0
	40	G1	0	0 - 0	0
	40	G2	0	0 - 0	0
	40	G2	0	0 - 0	0
	40	G2	0	0 - 0	0
	40	G2	0	0 - 0	0
	40	G2	0	0 - 0	0
	40	G2	0	0 - 0	0
	40	G3	0	0 - 0	0
	40	G3	0	0 - 0	0
	40	G3	0	0 - 0	0
	40	G3	0	0 - 0	0
	40	G3	0	0 - 0	0
	40	G3	0	0 - 0	0
	36	G1	0	0 - 0	0
	36	G1	0	0 - 0	0
	36	G1	0	0 - 0	0
	36	G1	0	0 - 0	0
	36	G1	0	0 - 0	0
	36	G1	0	0 - 0	0
	36	G2	0	0 - 0.167	-0.17
	36	G2	0	0 - 0.167	-0.17
	36	G2	0	0 - 0.167	-0.17
	36	G2	0	0 - 0.167	-0.17
	36	G2	1	1 - 0.167	0.83
	36	G2	0	0 - 0.167	-0.17
	36	G3	1	1 - 0.333	0.67
	36	G3	0	0 - 0.333	-0.33
	36	G3	1	1 - 0.333	0.67
	36	G3	0	0 - 0.333	-0.33
	36	G3	0	0 - 0.333	-0.33
	36	G3	0	0 - 0.333	-0.33
	32	G1	10	2023-11-10	-1
	32	G1	12	2023-11-12	1
	32	G1	10	2023-11-10	-1
	32	G1	15	2023-11-15	4
	32	G1	10	2023-11-10	-1
	32	G1	9	2023-11-09	-2
	32	G2	10	10 - 10.333	-0.33
	32	G2	12	12 - 10.333	1.67
	32	G2	10	10 - 10.333	-0.33
	32	G2	9	9 - 10.333	-1.33
	32	G2	10	10 - 10.333	-0.33
	32	G2	11	11 - 10.333	0.67
	32	G3	10	10 - 9.167	0.83
	32	G3	10	10 - 9.167	0.83
	32	G3	7	7 - 9.167	-2.17
	32	G3	10	10 - 9.167	0.83
	32	G3	9	9 - 9.167	-0.17
	32	G3	9	9 - 9.167	-0.17
	28	G1	15	15 - 15.5	-0.5
	28	G1	17	17 - 15.5	1.5
	28	G1	17	17 - 15.5	1.5
	28	G1	15	15 - 15.5	-0.5
	28	G1	13	13 - 15.5	-2.5
	28	G1	16	16 - 15.5	0.5
	28	G2	15	15 - 16.833	-1.83
	28	G2	18	18 - 16.833	1.17
	28	G2	16	16 - 16.833	-0.83
	28	G2	18	18 - 16.833	1.17
	28	G2	17	17 - 16.833	0.17
	28	G2	17	17 - 16.833	0.17
	28	G3	17	17 - 17.167	-0.17
	28	G3	18	18 - 17.167	0.83
	28	G3	16	16 - 17.167	-1.17
	28	G3	17	17 - 17.167	-0.17
	28	G3	17	17 - 17.167	-0.17
	28	G3	18	18 - 17.167	0.83
	24	G1	15	15 - 16.333	-1.33
	24	G1	16	16 - 16.333	-0.33
	24	G1	18	18 - 16.333	1.67
	24	G1	16	16 - 16.333	-0.33
	24	G1	17	17 - 16.333	0.67
	24	G1	16	16 - 16.333	-0.33
	24	G2	15	15 - 15	0
	24	G2	12	2015-12-01	-3
	24	G2	16	16 - 15	1
	24	G2	15	15 - 15	0
	24	G2	16	16 - 15	1
	24	G2	16	16 - 15	1
	24	G3	12	12 - 13.5	-1.5
	24	G3	13	13 - 13.5	-0.5
	24	G3	13	13 - 13.5	-0.5
	24	G3	14	14 - 13.5	0.5
	24	G3	12	12 - 13.5	-1.5
	24	G3	17	17 - 13.5	3.5
	20	G1	14	14 - 10.667	3.33
	20	G1	10	10 - 10.667	-0.67
	20	G1	10	10 - 10.667	-0.67
	20	G1	12	12 - 10.667	1.33
	20	G1	10	10 - 10.667	-0.67
	20	G1	8	8 - 10.667	-2.67
	20	G2	10	10 - 10.333	-0.33
	20	G2	10	10 - 10.333	-0.33
	20	G2	11	11 - 10.333	0.67
	20	G2	10	10 - 10.333	-0.33
	20	G2	11	11 - 10.333	0.67
	20	G2	10	10 - 10.333	-0.33
	20	G3	10	10 - 10.167	-0.17
	20	G3	10	10 - 10.167	-0.17
	20	G3	10	10 - 10.167	-0.17
	20	G3	10	10 - 10.167	-0.17
	20	G3	10	10 - 10.167	-0.17
	20	G3	11	11 - 10.167	0.83
	16	G1	9	9 - 7.667	1.33
	16	G1	8	8 - 7.667	0.33
	16	G1	8	8 - 7.667	0.33
	16	G1	7	7 - 7.667	-0.67
	16	G1	8	8 - 7.667	0.33
	16	G1	6	6 - 7.667	-1.67
	16	G2	9	2023-09-09	0
	16	G2	8	2023-09-08	-1
	16	G2	10	2023-09-10	1
	16	G2	9	2023-09-09	0
	16	G2	8	2023-09-08	-1
	16	G2	10	2023-09-10	1
	16	G3	9	9 - 8.333	0.67
	16	G3	8	8 - 8.333	-0.33
	16	G3	7	7 - 8.333	-1.33
	16	G3	9	9 - 8.333	0.67
	16	G3	8	8 - 8.333	-0.33
	16	G3	9	9 - 8.333	0.67
	12	G1	5	5 - 5.667	-0.67
	12	G1	6	6 - 5.667	0.33
	12	G1	5	5 - 5.667	-0.67
	12	G1	6	6 - 5.667	0.33
	12	G1	6	6 - 5.667	0.33
	12	G1	6	6 - 5.667	0.33
	12	G2	7	7 - 5.833	1.17
	12	G2	6	6 - 5.833	0.17
	12	G2	5	5 - 5.833	-0.83
	12	G2	5	5 - 5.833	-0.83
	12	G2	6	6 - 5.833	0.17
	12	G2	6	6 - 5.833	0.17
	12	G3	7	7 - 6.5	0.5
	12	G3	5	5 - 6.5	-1.5
	12	G3	6	6 - 6.5	-0.5
	12	G3	8	8 - 6.5	1.5
	12	G3	7	7 - 6.5	0.5
	12	G3	6	6 - 6.5	-0.5
	8	G1	4	4 - 3.833	0.17
	8	G1	4	4 - 3.833	0.17
	8	G1	2	2 - 3.833	-1.83
	8	G1	5	5 - 3.833	1.17
	8	G1	3	3 - 3.833	-0.83
	8	G1	5	5 - 3.833	1.17
	8	G2	3	3 - 3.167	-0.17
	8	G2	2	2 - 3.167	-1.17
	8	G2	3	3 - 3.167	-0.17
	8	G2	4	4 - 3.167	0.83
	8	G2	3	3 - 3.167	-0.17
	8	G2	4	4 - 3.167	0.83
	8	G3	2	2 - 3.167	-1.17
	8	G3	3	3 - 3.167	-0.17
	8	G3	3	3 - 3.167	-0.17
	8	G3	4	4 - 3.167	0.83
	8	G3	3	3 - 3.167	-0.17
	8	G3	4	4 - 3.167	0.83

## Sheet: PC ph 7.5 G0
ANOVA table
Hover over the cells for formulas and calculation.
Source	DF	Sum of Square (SS)	Mean Square (MS)	F Statistic (df1,df2)	P-value															The residual for each observation is the difference between predicted values of y (dependent variable) and observed values of y .
Factor A - rows (A)	8	2573.43	321.68	582.76 (8,134)	0															Having a negative residual means that the predicted value is too high, similarly if you have a positive residual it means that the predicted value was too low. The aim of a regression lineis to minimise the sum of residuals.
Factor B - columns (B)	2	2.2	1.1	1.99 (2,134)	0.14
Interaction AB	16	15.45	0.97	1.75 (16,134)	0.045
Error	134	73.97	0.55
Total	160	2665.04	16.66
Count
Var A \ Var B	G1	G2	G3	Total
40	6	6	6	18
36	6	6	6	18
32	6	6	6	18
28	6	6	6	18
24	6	6	5	17
20	6	6	6	18
16	6	6	6	18
12	6	6	6	18
8	6	6	6	18
Total	54	54	53	161
Average
Var A \ Var B	C1	C2	C3	Total
40	0	0	0	0
36	0	0	0	0
32	8.5	8.33	7	7.94
28	11.33	11.17	11.5	11.33
24	9.67	8.83	9.2	9.24
20	7.83	8.33	7.83	8
16	6	6.33	6.33	6.22
12	3.33	4.5	3.67	3.83
8	1.33	0.67	1	1
Total	5.33	5.35	5.09	5.26
Variance
Var A \ Var B	G1	G2	G3	Total
40	0	0	0	0
36	0	0	0	0
32	1.1	0.27	0.8	1.11
28	1.47	0.97	1.9	1.29
24	0.27	0.57	0.7	0.57
20	1.37	0.67	0.57	0.82
16	1.2	0.67	0.27	0.65
12	0.27	0.7	0.27	0.62
8	0.27	0.67	0	0.35
Total	17.36	16.8	16.39	16.66
Mean confidence interval (CL: 0.95)
Var A \ Var B	G1	G2	G3	Total
40	[0,0]	[0,0]	[0,0]	[0,0]
36	[0,0]	[0,0]	[0,0]	[0,0]
32	[6.62,10.38]	[7.41,9.26]	[5.4,8.6]	[5.93,9.96]
28	[9.17,13.5]	[9.41,12.93]	[9.03,13.97]	[9.17,13.5]
24	[8.74,10.59]	[7.49,10.18]	[7.73,10.67]	[7.8,10.67]
20	[5.74,9.92]	[6.87,9.79]	[6.49,9.18]	[6.27,9.73]
16	[4.04,7.96]	[4.87,7.79]	[5.41,7.26]	[4.68,7.76]
12	[2.41,4.26]	[3,6]	[2.74,4.59]	[2.34,5.33]
8	[0.41,2.26]	[-0.79,2.13]	[1,1]	[-0.13,2.13]
Total	[-2.76,13.42]	[-2.61,13.31]	[-2.77,12.96]	[-2.71,13.24]
Differential effects
Var A \ Var B	G1	G2	G3	Total
40	-0.072	-0.091	0.17	-5.26
36	-0.072	-0.091	0.17	-5.26
32	0.48	0.3	-0.78	2.68
28	-0.072	-0.26	0.33	6.07
24	0.36	-0.49	0.13	3.97
20	-0.24	0.24	-0.00014	2.74
16	-0.29	0.02	0.28	0.96
12	-0.57	0.58	-0.00014	-1.43
8	0.26	-0.42	0.17	-4.26
Total	0.072	0.091	-0.17	0
Residuals
A	B	Yi,j,k	Formula: Yi,j,k - Ȳi,j	Residual
40	G1	0	0 - 0	0
40	G1	0	0 - 0	0
40	G1	0	0 - 0	0
40	G1	0	0 - 0	0
40	G1	0	0 - 0	0
40	G1	0	0 - 0	0
40	G2	0	0 - 0	0
40	G2	0	0 - 0	0
40	G2	0	0 - 0	0
40	G2	0	0 - 0	0
40	G2	0	0 - 0	0
40	G2	0	0 - 0	0
40	G3	0	0 - 0	0
40	G3	0	0 - 0	0
40	G3	0	0 - 0	0
40	G3	0	0 - 0	0
40	G3	0	0 - 0	0
40	G3	0	0 - 0	0
36	G1	0	0 - 0	0
36	G1	0	0 - 0	0
36	G1	0	0 - 0	0
36	G1	0	0 - 0	0
36	G1	0	0 - 0	0
36	G1	0	0 - 0	0
36	G2	0	0 - 0	0
36	G2	0	0 - 0	0
36	G2	0	0 - 0	0
36	G2	0	0 - 0	0
36	G2	0	0 - 0	0
36	G2	0	0 - 0	0
36	G3	0	0 - 0	0
36	G3	0	0 - 0	0
36	G3	0	0 - 0	0
36	G3	0	0 - 0	0
36	G3	0	0 - 0	0
36	G3	0	0 - 0	0
32	G1	8	8 - 8.5	-0.5
32	G1	7	7 - 8.5	-1.5
32	G1	10	10 - 8.5	1.5
32	G1	9	9 - 8.5	0.5
32	G1	8	8 - 8.5	-0.5
32	G1	9	9 - 8.5	0.5
32	G2	8	8 - 8.333	-0.33
32	G2	8	8 - 8.333	-0.33
32	G2	9	9 - 8.333	0.67
32	G2	8	8 - 8.333	-0.33
32	G2	9	9 - 8.333	0.67
32	G2	8	8 - 8.333	-0.33
32	G3	7	2023-07-07	0
32	G3	8	2023-07-08	1
32	G3	7	2023-07-07	0
32	G3	8	2023-07-08	1
32	G3	6	2023-07-06	-1
32	G3	6	2023-07-06	-1
28	G1	10	10 - 11.333	-1.33
28	G1	10	10 - 11.333	-1.33
28	G1	13	13 - 11.333	1.67
28	G1	12	12 - 11.333	0.67
28	G1	11	11 - 11.333	-0.33
28	G1	12	12 - 11.333	0.67
28	G2	10	10 - 11.167	-1.17
28	G2	12	12 - 11.167	0.83
28	G2	11	11 - 11.167	-0.17
28	G2	10	10 - 11.167	-1.17
28	G2	12	12 - 11.167	0.83
28	G2	12	12 - 11.167	0.83
28	G3	14	14 - 11.5	2.5
28	G3	11	11 - 11.5	-0.5
28	G3	10	10 - 11.5	-1.5
28	G3	11	11 - 11.5	-0.5
28	G3	12	12 - 11.5	0.5
28	G3	11	11 - 11.5	-0.5
24	G1	10	10 - 9.667	0.33
24	G1	9	9 - 9.667	-0.67
24	G1	10	10 - 9.667	0.33
24	G1	9	9 - 9.667	-0.67
24	G1	10	10 - 9.667	0.33
24	G1	10	10 - 9.667	0.33
24	G2	9	9 - 8.833	0.17
24	G2	10	10 - 8.833	1.17
24	G2	8	8 - 8.833	-0.83
24	G2	9	9 - 8.833	0.17
24	G2	9	9 - 8.833	0.17
24	G2	8	8 - 8.833	-0.83
24	G3	10	10 - 9.2	0.8
24	G3	9	9 - 9.2	-0.2
24	G3	8	8 - 9.2	-1.2
24	G3	10	10 - 9.2	0.8
24	G3	9	9 - 9.2	-0.2
20	G1	9	9 - 7.833	1.17
20	G1	7	7 - 7.833	-0.83
20	G1	8	8 - 7.833	0.17
20	G1	8	8 - 7.833	0.17
20	G1	6	6 - 7.833	-1.83
20	G1	9	9 - 7.833	1.17
20	G2	9	9 - 8.333	0.67
20	G2	9	9 - 8.333	0.67
20	G2	7	7 - 8.333	-1.33
20	G2	8	8 - 8.333	-0.33
20	G2	8	8 - 8.333	-0.33
20	G2	9	9 - 8.333	0.67
20	G3	8	8 - 7.833	0.17
20	G3	8	8 - 7.833	0.17
20	G3	7	7 - 7.833	-0.83
20	G3	9	9 - 7.833	1.17
20	G3	8	8 - 7.833	0.17
20	G3	7	7 - 7.833	-0.83
16	G1	7	2023-06-07	1
16	G1	5	2023-06-05	-1
16	G1	7	2023-06-07	1
16	G1	5	2023-06-05	-1
16	G1	7	2023-06-07	1
16	G1	5	2023-06-05	-1
16	G2	5	5 - 6.333	-1.33
16	G2	7	7 - 6.333	0.67
16	G2	6	6 - 6.333	-0.33
16	G2	7	7 - 6.333	0.67
16	G2	7	7 - 6.333	0.67
16	G2	6	6 - 6.333	-0.33
16	G3	6	6 - 6.333	-0.33
16	G3	7	7 - 6.333	0.67
16	G3	6	6 - 6.333	-0.33
16	G3	6	6 - 6.333	-0.33
16	G3	6	6 - 6.333	-0.33
16	G3	7	7 - 6.333	0.67
12	G1	3	3 - 3.333	-0.33
12	G1	3	3 - 3.333	-0.33
12	G1	3	3 - 3.333	-0.33
12	G1	4	4 - 3.333	0.67
12	G1	3	3 - 3.333	-0.33
12	G1	4	4 - 3.333	0.67
12	G2	5	5 - 4.5	0.5
12	G2	5	5 - 4.5	0.5
12	G2	5	5 - 4.5	0.5
12	G2	5	5 - 4.5	0.5
12	G2	3	3 - 4.5	-1.5
12	G2	4	4 - 4.5	-0.5
12	G3	4	4 - 3.667	0.33
12	G3	3	3 - 3.667	-0.67
12	G3	4	4 - 3.667	0.33
12	G3	4	4 - 3.667	0.33
12	G3	3	3 - 3.667	-0.67
12	G3	4	4 - 3.667	0.33
8	G1	2	2 - 1.333	0.67
8	G1	1	1 - 1.333	-0.33
8	G1	1	1 - 1.333	-0.33
8	G1	1	1 - 1.333	-0.33
8	G1	1	1 - 1.333	-0.33
8	G1	2	2 - 1.333	0.67
8	G2	2	2 - 0.667	1.33
8	G2	0	0 - 0.667	-0.67
8	G2	1	1 - 0.667	0.33
8	G2	0	0 - 0.667	-0.67
8	G2	0	0 - 0.667	-0.67
8	G2	1	1 - 0.667	0.33
8	G3	1	2023-01-01	0
8	G3	1	2023-01-01	0
8	G3	1	2023-01-01	0
8	G3	1	2023-01-01	0
8	G3	1	2023-01-01	0
8	G3	1	2023-01-01	0

## Sheet: AP ph 8.2 G0
ANOVA table
Hover over the cells for formulas and calculation.
Source	DF	Sum of Square (SS)	Mean Square (MS)	F Statistic (df1,df2)	P-value
Factor A - rows (A)	8	4701.15	587.643	263.3881 (8,136)	0
Factor B - columns (B)	2	15.9189	7.9595	3.5675 (2,136)	0.0309
Interaction AB	16	27.6788	1.7299	0.7754 (16,136)	0.7109
Error	136	303.429	2.2311
Total	162	5048.17	31.1616
Count
Var A \ Var B	G1	G2	G3	Total
40	6	6	6	18
36	6	7	6	19
32	6	6	6	18
28	6	6	6	18
24	6	6	6	18
20	6	6	6	18
16	6	6	6	18
12	6	6	6	18
8	6	6	6	18
Total	54	55	54	163
Average
Var A \ Var B	G1	G2	G3	Total
40	0	0	0	0
36	0	0.2857	0.1667	0.1579
32	10.6667	8.6667	10	9.7778
28	15.5	16.1667	15.3333	15.6667
24	15	13	13.1667	13.7222
20	11.5	11.1667	10.5	11.0556
16	8.5	7.5	6.8333	7.6111
12	6.1667	5.6667	6.3333	6.0556
8	3	2.6667	2.5	2.7222
Total	7.8148	7.1091	7.2037	7.3742				wo sample ANOVA - fixed-test, using F distribution (right-tailed)[Validation]
Variance
Var A \ Var B	G1	G2	G3	Total				Factor - A
40	0	0	0	0
36	0	0.2381	0.1667	0.1404				1. H0 hypothesis
32	7.4667	1.0667	3.6	4.3007
28	4.3	2.9667	3.4667	3.2941				Since the p-value < α, H0 is rejected.
24	7.2	4.8	2.9667	5.2712				Some of the groups' averages consider to be not equal.
20	5.1	3.3667	1.9	3.232				In other words, the sample difference between the averages of some groups is big enough to be statistically significant.
16	2.3	1.1	1.3667	1.8987
12	2.1667	1.4667	1.0667	1.4673				2. P-value
8	1.2	1.0667	0.3	0.8007
Total	34.6066	30.6545	29.1087	31.1616				The p-value equals 0, ( P(x≤263.3881) = 1 ). It means that the chance of type I error (rejecting a correct H0) is small: 0 (0%). The smaller the p-value the more it supports H1.
Mean confidence interval (CL: 0.95)
Var A \ Var B	G1	G2	G3	Total				3. Test statistic
40	[0,0]	[0,0]	[0,0]	[0,0]
36	[0,0]	[-0.5997,1.1711]	[-0.5638,0.8971]	[-0.5568,0.8726]				The test statistic FA equals 263.3881, which is not in the 95% region of acceptance: [0, 2.0071].
32	[5.7777,15.5557]	[6.8188,10.5145]	[6.6052,13.3948]	[5.8277,13.7278]
28	[11.7898,19.2102]	[13.085,19.2484]	[12.002,18.6646]	[12.2096,19.1237]				4. Effect size
24	[10.1991,19.8009]	[9.0801,16.9199]	[10.085,16.2484]	[9.3491,18.0954]
20	[7.4594,15.5406]	[7.8838,14.4496]	[8.0338,12.9662]	[7.6312,14.4799]				The observed effect size η2 is large, 0.94. This indicates that the magnitude of the difference between the averages is large.
16	[5.7866,11.2134]	[5.6235,9.3765]	[4.7417,8.925]	[4.9865,10.2357]
12	[3.533,8.8003]	[3.4998,7.8335]	[4.4855,8.1812]	[3.7483,8.3628]				Factor - B
8	[1.04,4.96]	[0.8188,4.5145]	[1.52,3.48]	[1.0179,4.4266]
Total	[-3.6079,19.2375]	[-3.6434,17.8616]	[-3.2724,17.6798]	[-3.5332,18.2816]				1. H0 hypothesis
Differential effects
Var A \ Var B	G1	G2	G3	Total				Since the p-value < α, H0 is rejected.
40	-0.4406	0.2651	0.1705	-7.3742				Some of the groups' averages consider to be not equal.
36	-0.5985	0.393	0.1793	-7.2163				In other words, the sample difference between the averages of some groups is big enough to be statistically significant.
32	0.4483	-0.846	0.3928	2.4035
28	-0.6072	0.7651	-0.1628	8.2924				2. P-value
24	0.8372	-0.4571	-0.385	6.348
20	0.003863	0.3763	-0.385	3.6813				The p-value equals 0.0309, ( P(x≤3.5675) = 0.9691 ). It means that the chance of type I error (rejecting a correct H0) is small: 0.0309 (3.09%). The smaller the p-value the more it supports H1.
16	0.4483	0.154	-0.6072	0.2369
12	-0.3295	-0.1237	0.4483	-1.3187				3. Test statistic
8	-0.1628	0.2096	-0.05169	-4.652
Total	0.4406	-0.2651	-0.1705	0				The test statistic FB equals 3.5675, which is not in the 95% region of acceptance: [0, 3.0627].
Cells - the differential effects of the interactions.
For example, the effect of the interactions of the categories G1 and 40 is -0.4406.								4. Effect size
0 - 7.8148 - 0 + 7.3742 = -0.4406
Totals - the differential effects of factor A (right column) and factor B (bottom row).								The observed effect size η2 is small, 0.05. This indicates that the magnitude of the difference between the averages is small.
For example, the effect of factor B category G1 is 0.4406.
Residuals								Interaction AB
A	B	Yi,j,k	Formula: Yi,j,k - Ȳi,j	Residual
40	G1	0	0 - 0	0				1. H0 hypothesis
40	G1	0	0 - 0	0
40	G1	0	0 - 0	0				Since the p-value > α, H0 can not be rejected.
40	G1	0	0 - 0	0				The averages of all groups assume to be equal.
40	G1	0	0 - 0	0				In other words, the difference between the sample averages of all groups is not big enough to be statistically significant.
40	G1	0	0 - 0	0				A non-significance result can not prove that H0 is correct, only that the null assumption can not be rejected.
40	G2	0	0 - 0	0
40	G2	0	0 - 0	0				2. P-value
40	G2	0	0 - 0	0
40	G2	0	0 - 0	0				The p-value equals 0.7109, ( P(x≤0.7754) = 0.2891 ). It means that the chance of type I error, rejecting a correct H0, is too high: 0.7109 (71.09%). The larger the p-value the more it supports H0.
40	G2	0	0 - 0	0
40	G2	0	0 - 0	0				3. Test statistic
40	G3	0	0 - 0	0
40	G3	0	0 - 0	0				The test statistic FAB equals 0.7754, which is in the 95% region of acceptance: [0, 1.7184].
40	G3	0	0 - 0	0
40	G3	0	0 - 0	0				4. Effect size
40	G3	0	0 - 0	0
40	G3	0	0 - 0	0				The observed effect size η2 is medium, 0.084. This indicates that the magnitude of the difference between the averages is medium.
36	G1	0	0 - 0	0
36	G1	0	0 - 0	0
36	G1	0	0 - 0	0				Validation
36	G1	0	0 - 0	0
36	G1	0	0 - 0	0
36	G1	0	0 - 0	0				Outliers
36	G2	0	0 - 0.286	-0.2857				Outliers' detection method: Tukey Fence, k=1.5.
36	G2	0	0 - 0.286	-0.2857				The residuals contains 8 potential outliers, which is 4.91% of the observations. (3.3333, -3.6667, -3.5, -3.1667, -3, -3, -4, 3.5).
36	G2	0	0 - 0.286	-0.2857				The two way ANOVA-test is robust to the presence of outliers.
36	G2	0	0 - 0.286	-0.2857				Normality
36	G2	0	0 - 0.286	-0.2857				The assumption was checked based on the Shapiro-Wilk Test. (α=0.05)
36	G2	1	1 - 0.286	0.7143				It is assumed that the residuals does not follow the normal distribution (p-value is 0.03529).
36	G2	1	1 - 0.286	0.7143				The test is considered robust for moderate violation of the normality assumption.
36	G3	0	0 - 0.167	-0.1667				The sample size is greater than 30, hence if the sample data is reasonably symmetric, the statistic may distribute approximately normally (central limit theorem)
36	G3	0	0 - 0.167	-0.1667
36	G3	0	0 - 0.167	-0.1667				You should check if the sample data is reasonably symmetric around the average.
36	G3	0	0 - 0.167	-0.1667				If not, you should check the data transformation, e.g. log transformation and square-root transformation.
36	G3	1	1 - 0.167	0.8333				If none of the transformations work, you should run a non-parametric test.
36	G3	0	0 - 0.167	-0.1667				The relevant non-parametric test is the Wilcoxon signed ranks test.
32	G1	12	12 - 10.667	1.3333				Test power: Factor - A
32	G1	9	9 - 10.667	-1.6667				The test priori power is strong 0.9985
32	G1	14	14 - 10.667	3.3333				Test power: Factor - B
32	G1	13	13 - 10.667	2.3333				The test priori power is strong 1
32	G1	9	9 - 10.667	-1.6667				Test power: Interaction
32	G1	7	7 - 10.667	-3.6667				The test priori power is strong 0.9898
32	G2	9	9 - 8.667	0.3333				Balanced design
32	G2	10	10 - 8.667	1.3333				You design is almost balanced 98.8%
32	G2	9	9 - 8.667	0.3333
32	G2	8	8 - 8.667	-0.6667
32	G2	9	9 - 8.667	0.3333
32	G2	7	7 - 8.667	-1.6667
32	G3	12	2023-10-12	2
32	G3	8	2023-10-08	-2
32	G3	8	2023-10-08	-2
32	G3	9	2023-10-09	-1
32	G3	11	2023-10-11	1
32	G3	12	2023-10-12	2
28	G1	12	12 - 15.5	-3.5
28	G1	16	16 - 15.5	0.5
28	G1	15	15 - 15.5	-0.5
28	G1	18	18 - 15.5	2.5
28	G1	15	15 - 15.5	-0.5
28	G1	17	17 - 15.5	1.5
28	G2	13	13 - 16.167	-3.1667
28	G2	17	17 - 16.167	0.8333
28	G2	17	17 - 16.167	0.8333
28	G2	16	16 - 16.167	-0.1667
28	G2	16	16 - 16.167	-0.1667
28	G2	18	18 - 16.167	1.8333
28	G3	13	13 - 15.333	-2.3333
28	G3	18	18 - 15.333	2.6667
28	G3	15	15 - 15.333	-0.3333
28	G3	15	15 - 15.333	-0.3333
28	G3	14	14 - 15.333	-1.3333
28	G3	17	17 - 15.333	1.6667
24	G1	18	18 - 15	3
24	G1	17	17 - 15	2
24	G1	12	2015-12-01	-3
24	G1	17	17 - 15	2
24	G1	14	14 - 15	-1
24	G1	12	2015-12-01	-3
24	G2	13	13 - 13	0
24	G2	15	15 - 13	2
24	G2	9	2013-09-01	-4
24	G2	13	13 - 13	0
24	G2	13	13 - 13	0
24	G2	15	15 - 13	2
24	G3	14	14 - 13.167	0.8333
24	G3	12	12 - 13.167	-1.1667
24	G3	12	12 - 13.167	-1.1667
24	G3	11	11 - 13.167	-2.1667
24	G3	15	15 - 13.167	1.8333
24	G3	15	15 - 13.167	1.8333
20	G1	12	12 - 11.5	0.5
20	G1	15	15 - 11.5	3.5
20	G1	10	10 - 11.5	-1.5
20	G1	10	10 - 11.5	-1.5
20	G1	9	9 - 11.5	-2.5
20	G1	13	13 - 11.5	1.5
20	G2	9	9 - 11.167	-2.1667
20	G2	10	10 - 11.167	-1.1667
20	G2	14	14 - 11.167	2.8333
20	G2	12	12 - 11.167	0.8333
20	G2	12	12 - 11.167	0.8333
20	G2	10	10 - 11.167	-1.1667
20	G3	9	9 - 10.5	-1.5
20	G3	10	10 - 10.5	-0.5
20	G3	11	11 - 10.5	0.5
20	G3	12	12 - 10.5	1.5
20	G3	9	9 - 10.5	-1.5
20	G3	12	12 - 10.5	1.5
16	G1	6	6 - 8.5	-2.5
16	G1	10	10 - 8.5	1.5
16	G1	8	8 - 8.5	-0.5
16	G1	10	10 - 8.5	1.5
16	G1	9	9 - 8.5	0.5
16	G1	8	8 - 8.5	-0.5
16	G2	7	7 - 7.5	-0.5
16	G2	8	8 - 7.5	0.5
16	G2	9	9 - 7.5	1.5
16	G2	7	7 - 7.5	-0.5
16	G2	6	6 - 7.5	-1.5
16	G2	8	8 - 7.5	0.5
16	G3	6	6 - 6.833	-0.8333
16	G3	7	7 - 6.833	0.1667
16	G3	8	8 - 6.833	1.1667
16	G3	5	5 - 6.833	-1.8333
16	G3	7	7 - 6.833	0.1667
16	G3	8	8 - 6.833	1.1667
12	G1	6	6 - 6.167	-0.1667
12	G1	5	5 - 6.167	-1.1667
12	G1	5	5 - 6.167	-1.1667
12	G1	8	8 - 6.167	1.8333
12	G1	5	5 - 6.167	-1.1667
12	G1	8	8 - 6.167	1.8333
12	G2	5	5 - 5.667	-0.6667
12	G2	4	4 - 5.667	-1.6667
12	G2	6	6 - 5.667	0.3333
12	G2	5	5 - 5.667	-0.6667
12	G2	7	7 - 5.667	1.3333
12	G2	7	7 - 5.667	1.3333
12	G3	7	7 - 6.333	0.6667
12	G3	7	7 - 6.333	0.6667
12	G3	5	5 - 6.333	-1.3333
12	G3	5	5 - 6.333	-1.3333
12	G3	7	7 - 6.333	0.6667
12	G3	7	7 - 6.333	0.6667
8	G1	3	2023-03-03	0
8	G1	4	2023-03-04	1
8	G1	3	2023-03-03	0
8	G1	1	2023-03-01	-2
8	G1	4	2023-03-04	1
8	G1	3	2023-03-03	0
8	G2	3	3 - 2.667	0.3333
8	G2	4	4 - 2.667	1.3333
8	G2	2	2 - 2.667	-0.6667
8	G2	3	3 - 2.667	0.3333
8	G2	1	1 - 2.667	-1.6667
8	G2	3	3 - 2.667	0.3333
8	G3	3	3 - 2.5	0.5
8	G3	3	3 - 2.5	0.5
8	G3	2	2 - 2.5	-0.5
8	G3	2	2 - 2.5	-0.5
8	G3	3	3 - 2.5	0.5
8	G3	2	2 - 2.5	-0.5

## Sheet: AP pH 7.5 G0
ANOVA table
Hover over the cells for formulas and calculation.
Source	DF	Sum of Square (SS)	Mean Square (MS)	F Statistic (df1,df2)	P-value
Factor A - rows (A)	8	2153.9	269.238	302.2443 (8,134)	0
Factor B - columns (B)	2	1.0989	0.5494	0.6168 (2,134)	0.5412
Interaction AB	16	17.0214	1.0638	1.1943 (16,134)	0.2805
Error	134	119.367	0.8908
Total	160	2291.39	14.3212
Count
Var A \ Var B	G1	G2	G3	Total
40	6	6	6	18
36	6	6	6	18
32	6	6	6	18
28	6	6	6	18
24	6	6	6	18
20	6	6	6	18
16	6	6	6	18
12	6	6	6	18
8	5	6	6	17
Total	53	54	54	161
Average
Var A \ Var B	G1	G2	G3	Total
40	0	0	0	0
36	0	0	0	0
32	7.5	6.3333	7.5	7.1111
28	10	10.6667	10.6667	10.4444
24	8.6667	8.5	8.6667	8.6111
20	7.1667	6.8333	7.1667	7.0556
16	5.6667	5.5	4.8333	5.3333
12	2.6667	3.8333	3.6667	3.3889
8	1.4	0.3333	1	0.8824
Total	4.8491	4.6667	4.8333	4.7826
Variance
Var A \ Var B	G1	G2	G3	Total
40	0	0	0	0
36	0	0	0	0
32	1.9	0.6667	1.1	1.3987
28	5.2	3.8667	2.2667	3.4379
24	0.6667	1.1	0.6667	0.7222
20	1.3667	0.5667	0.9667	0.8791
16	0.2667	0.3	0.1667	0.3529
12	0.6667	0.1667	0.2667	0.6046
8	1.3	0.2667	0.4	0.7353
Total	14.4383	14.4528	14.5943	14.3212
Mean confidence interval (CL: 0.95)							Two sample ANOVA - fixed-test, using F distribution (right-tailed)[Validation]
Var A \ Var B	G1	G2	G3	Total
40	[0,0]	[0,0]	[0,0]	[0,0]			Factor - A
36	[0,0]	[0,0]	[0,0]	[0,0]
32	[5.0338,9.9662]	[4.8725,7.7942]	[5.6235,9.3765]	[4.8584,9.3638]			1. H0 hypothesis
28	[5.92,14.08]	[7.1484,14.1849]	[7.973,13.3604]	[6.9127,13.9761]
24	[7.2058,10.1275]	[6.6235,10.3765]	[7.2058,10.1275]	[6.9924,10.2298]			Since the p-value < α, H0 is rejected.
20	[5.075,9.2583]	[5.4865,8.1802]	[5.4075,8.9258]	[5.2697,8.8414]			Some of the groups' averages consider to be not equal.
16	[4.7427,6.5906]	[4.52,6.48]	[4.1029,5.5638]	[4.2017,6.4649]			In other words, the sample difference between the averages of some groups is big enough to be statistically significant.
12	[1.2058,4.1275]	[3.1029,4.5638]	[2.7427,4.5906]	[1.9079,4.8699]
8	[-0.5988,3.3988]	[-0.5906,1.2573]	[-0.1316,2.1316]	[-0.7481,2.5128]			2. P-value
Total	[-2.5278,12.2259]	[-2.7152,12.0485]	[-2.5846,12.2512]	[-2.6115,12.1767]
Differential effects							The p-value equals 0, ( P(x≤302.2443) = 1 ). It means that the chance of type I error (rejecting a correct H0) is small: 0(0%). The smaller the p-value the more it supports H1.
Var A \ Var B	G1	G2	G3	Total
40	-0.06645	0.1159	-0.05072	-4.7826			3. Test statistic
36	-0.06645	0.1159	-0.05072	-4.7826
32	0.3224	-0.6618	0.3382	2.3285			The test statistic FA equals 302.2443, which is not in the 95% region of acceptance: [0, 2.0082].
28	-0.5109	0.3382	0.1715	5.6618
24	-0.01089	0.004831	0.004831	3.8285			4. Effect size
20	0.04466	-0.1063	0.06039	2.2729
16	0.2669	0.2826	-0.5507	0.5507			The observed effect size η2 is large, 0.95. This indicates that the magnitude of the difference between the averages is large.
12	-0.7887	0.5604	0.2271	-1.3937
8	0.4512	-0.4331	0.06692	-3.9003			Factor - B
Total	0.06645	-0.1159	0.05072	0
Cells - the differential effects of the interactions.							1. H0 hypothesis
For example, the effect of the interactions of the categories G1 and 40 is -0.06645.
0 - 4.8491 - 0 + 4.7826 = -0.06645							Since the p-value > α, H0 can not be rejected.
Totals - the differential effects of factor A (right column) and factor B (bottom row).							The averages of all groups assume to be equal.
For example, the effect of factor B category G1 is 0.06645.							In other words, the difference between the sample averages of all groups is not big enough to be statistically significant.
Residuals							A non-significance result can not prove that H0 is correct, only that the null assumption can not be rejected.
A	B	Yi,j,k	Formula: Yi,j,k - Ȳi,j	Residual
40	G1	0	0 - 0	0			2. P-value
40	G1	0	0 - 0	0
40	G1	0	0 - 0	0			The p-value equals 0.5412, ( P(x≤0.6168) = 0.4588 ). It means that the chance of type I error, rejecting a correct H0, is too high: 0.5412 (54.12%). The larger the p-value the more it supports H0.
40	G1	0	0 - 0	0
40	G1	0	0 - 0	0			3. Test statistic
40	G1	0	0 - 0	0
40	G2	0	0 - 0	0			The test statistic FB equals 0.6168, which is in the 95% region of acceptance: [0, 3.0637].
40	G2	0	0 - 0	0
40	G2	0	0 - 0	0			4. Effect size
40	G2	0	0 - 0	0
40	G2	0	0 - 0	0			The observed effect size η2 is very small, 0.0091. This indicates that the magnitude of the difference between the averages is very small.
40	G2	0	0 - 0	0
40	G3	0	0 - 0	0			Interaction AB
40	G3	0	0 - 0	0
40	G3	0	0 - 0	0			1. H0 hypothesis
40	G3	0	0 - 0	0
40	G3	0	0 - 0	0			Since the p-value > α, H0 can not be rejected.
40	G3	0	0 - 0	0			The averages of all groups assume to be equal.
36	G1	0	0 - 0	0			In other words, the difference between the sample averages of all groups is not big enough to be statistically significant.
36	G1	0	0 - 0	0			A non-significance result can not prove that H0 is correct, only that the null assumption can not be rejected.
36	G1	0	0 - 0	0
36	G1	0	0 - 0	0			2. P-value
36	G1	0	0 - 0	0
36	G1	0	0 - 0	0			The p-value equals 0.2805, ( P(x≤1.1943) = 0.7195 ). It means that the chance of type I error, rejecting a correct H0, is too high: 0.2805 (28.05%). The larger the p-value the more it supports H0.
36	G2	0	0 - 0	0
36	G2	0	0 - 0	0			3. Test statistic
36	G2	0	0 - 0	0
36	G2	0	0 - 0	0			The test statistic FAB equals 1.1943, which is in the 95% region of acceptance: [0, 1.7195].
36	G2	0	0 - 0	0
36	G2	0	0 - 0	0			4. Effect size
36	G3	0	0 - 0	0
36	G3	0	0 - 0	0			The observed effect size η2 is medium, 0.12. This indicates that the magnitude of the difference between the averages is medium.
36	G3	0	0 - 0	0
36	G3	0	0 - 0	0
36	G3	0	0 - 0	0			Validation
36	G3	0	0 - 0	0
32	G1	9	9 - 7.5	1.5
32	G1	9	9 - 7.5	1.5			Outliers
32	G1	7	7 - 7.5	-0.5			Outliers' detection method: Tukey Fence, k=1.5.
32	G1	8	8 - 7.5	0.5			The residuals contains 8 potential outliers, which is 4.97% of the observations. (-4, 2, 2, -2.6667, 2.3333, -2.1667, 1.8333, 1.6).
32	G1	6	6 - 7.5	-1.5			The two way ANOVA-test is robust to the presence of outliers.
32	G1	6	6 - 7.5	-1.5			Normality
32	G2	7	7 - 6.333	0.6667			The assumption was checked based on the Shapiro-Wilk Test. (α=0.05)
32	G2	6	6 - 6.333	-0.3333			It is assumed that the residuals does not follow the normal distribution (p-value is 0.000002397).
32	G2	7	7 - 6.333	0.6667			The test is considered robust for moderate violation of the normality assumption.
32	G2	7	7 - 6.333	0.6667			The sample size is greater than 30, hence if the sample data is reasonably symmetric, the statistic may distribute approximately normally (central limit theorem)
32	G2	6	6 - 6.333	-0.3333
32	G2	5	5 - 6.333	-1.3333			You should check if the sample data is reasonably symmetric around the average.
32	G3	8	8 - 7.5	0.5			If not, you should check the data transformation, e.g. log transformation and square-root transformation.
32	G3	6	6 - 7.5	-1.5			If none of the transformations work, you should run a non-parametric test.
32	G3	8	8 - 7.5	0.5			The relevant non-parametric test is the Wilcoxon signed ranks test.
32	G3	7	7 - 7.5	-0.5			Test power: Factor - A
32	G3	7	7 - 7.5	-0.5			The test priori power is strong 0.9983
32	G3	9	9 - 7.5	1.5			Test power: Factor - B
28	G1	10	2023-10-10	0			The test priori power is strong 1
28	G1	6	2023-10-06	-4			Test power: Interaction
28	G1	12	2023-10-12	2			The test priori power is strong 0.9887
28	G1	11	2023-10-11	1			Balanced design
28	G1	9	2023-10-09	-1			You design is almost balanced 98.8%
28	G1	12	2023-10-12	2
28	G2	8	8 - 10.667	-2.6667
28	G2	12	12 - 10.667	1.3333
28	G2	10	10 - 10.667	-0.6667
28	G2	9	9 - 10.667	-1.6667
28	G2	13	13 - 10.667	2.3333
28	G2	12	12 - 10.667	1.3333
28	G3	12	12 - 10.667	1.3333
28	G3	12	12 - 10.667	1.3333
28	G3	9	9 - 10.667	-1.6667
28	G3	10	10 - 10.667	-0.6667
28	G3	9	9 - 10.667	-1.6667
28	G3	12	12 - 10.667	1.3333
24	G1	9	9 - 8.667	0.3333
24	G1	10	10 - 8.667	1.3333
24	G1	8	8 - 8.667	-0.6667
24	G1	8	8 - 8.667	-0.6667
24	G1	9	9 - 8.667	0.3333
24	G1	8	8 - 8.667	-0.6667
24	G2	8	8 - 8.5	-0.5
24	G2	7	7 - 8.5	-1.5
24	G2	8	8 - 8.5	-0.5
24	G2	10	10 - 8.5	1.5
24	G2	9	9 - 8.5	0.5
24	G2	9	9 - 8.5	0.5
24	G3	8	8 - 8.667	-0.6667
24	G3	10	10 - 8.667	1.3333
24	G3	8	8 - 8.667	-0.6667
24	G3	9	9 - 8.667	0.3333
24	G3	8	8 - 8.667	-0.6667
24	G3	9	9 - 8.667	0.3333
20	G1	8	8 - 7.167	0.8333
20	G1	8	8 - 7.167	0.8333
20	G1	5	5 - 7.167	-2.1667
20	G1	7	7 - 7.167	-0.1667
20	G1	8	8 - 7.167	0.8333
20	G1	7	7 - 7.167	-0.1667
20	G2	7	7 - 6.833	0.1667
20	G2	7	7 - 6.833	0.1667
20	G2	6	6 - 6.833	-0.8333
20	G2	6	6 - 6.833	-0.8333
20	G2	7	7 - 6.833	0.1667
20	G2	8	8 - 6.833	1.1667
20	G3	9	9 - 7.167	1.8333
20	G3	7	7 - 7.167	-0.1667
20	G3	6	6 - 7.167	-1.1667
20	G3	7	7 - 7.167	-0.1667
20	G3	7	7 - 7.167	-0.1667
20	G3	7	7 - 7.167	-0.1667
16	G1	6	6 - 5.667	0.3333
16	G1	6	6 - 5.667	0.3333
16	G1	6	6 - 5.667	0.3333
16	G1	5	5 - 5.667	-0.6667
16	G1	6	6 - 5.667	0.3333
16	G1	5	5 - 5.667	-0.6667
16	G2	6	6 - 5.5	0.5
16	G2	5	5 - 5.5	-0.5
16	G2	5	5 - 5.5	-0.5
16	G2	6	6 - 5.5	0.5
16	G2	6	6 - 5.5	0.5
16	G2	5	5 - 5.5	-0.5
16	G3	5	5 - 4.833	0.1667
16	G3	4	4 - 4.833	-0.8333
16	G3	5	5 - 4.833	0.1667
16	G3	5	5 - 4.833	0.1667
16	G3	5	5 - 4.833	0.1667
16	G3	5	5 - 4.833	0.1667
12	G1	2	2 - 2.667	-0.6667
12	G1	2	2 - 2.667	-0.6667
12	G1	3	3 - 2.667	0.3333
12	G1	4	4 - 2.667	1.3333
12	G1	2	2 - 2.667	-0.6667
12	G1	3	3 - 2.667	0.3333
12	G2	3	3 - 3.833	-0.8333
12	G2	4	4 - 3.833	0.1667
12	G2	4	4 - 3.833	0.1667
12	G2	4	4 - 3.833	0.1667
12	G2	4	4 - 3.833	0.1667
12	G2	4	4 - 3.833	0.1667
12	G3	4	4 - 3.667	0.3333
12	G3	4	4 - 3.667	0.3333
12	G3	3	3 - 3.667	-0.6667
12	G3	4	4 - 3.667	0.3333
12	G3	4	4 - 3.667	0.3333
12	G3	3	3 - 3.667	-0.6667
8	G1	1	1 - 1.4	-0.4
8	G1	0	0 - 1.4	-1.4
8	G1	1	1 - 1.4	-0.4
8	G1	3	3 - 1.4	1.6
8	G1	2	2 - 1.4	0.6
8	G2	0	0 - 0.333	-0.3333
8	G2	1	1 - 0.333	0.6667
8	G2	0	0 - 0.333	-0.3333
8	G2	0	0 - 0.333	-0.3333
8	G2	0	0 - 0.333	-0.3333
8	G2	1	1 - 0.333	0.6667
8	G3	0	0 - 1	-1
8	G3	1	2023-01-01	0
8	G3	1	2023-01-01	0
8	G3	1	2023-01-01	0
8	G3	2	2023-01-02	1
8	G3	1	2023-01-01	0

## Sheet: pH comp G0
Wilcoxon Signed-Rank test
Acartia	ph 8.2 versus 7.5
Group1 contains 9 values
Group2 contains 9 values
validation:success
Wilcoxon Signed-Rank, using Wilcoxon Signed distribution (n=8.0000) (two-tailed)(validation)
The exact calculation is used. The Z statistics is only displayed for illustration.
1. H0 hypothesis
Since p-value < α, H0 is rejected.
The value of pH 7.5 minus pH 8.2's population is considered to be not equal to the Expected difference (μ0).
In other words, the difference between the value of the pH 7.5 minus pH 8.2 and Expected difference (μ0) is big enough to be statistically significant.
2. P-value
The p-value equals 0.00781250, ( p(x≤Z) = 0.996094 ). It means that the chance of type1 error (rejecting a correct H0) is small: 0.007813 (0.78%).
The smaller the p-value the more it supports H1.
3. The statistics
The test statistic Z equals 2.660067, which is not in the 95% region of acceptance: [-1.9600 : 1.9600].
W-=36.00, is not in the 95% region of acceptance: [4.0000 : 31.0000].
4. Effect size
The observed standardized effect size, Z/√n, is large (0.87). That indicates that the magnitude of the difference between the value from pH 8.2 and the value from pH 7.5 is large.
The observed common language effect size, 2W-/(n(1+n)), is 1.00, this is the probability that a random value from pH 8.2 is greater than its corresponding value from pH 7.5.
Parvocalanus
Wilcoxon Signed-Rank, using Wilcoxon Signed distribution (n=8.0000) (two-tailed)(validation)
The exact calculation is used. The Z statistics is only displayed for illustration.
1. H0 hypothesis
Since p-value < α, H0 is rejected.
The value of pH 7.5 minus pH 8.2's population is considered to be not equal to the Expected difference (μ0).
In other words, the difference between the value of the pH 7.5 minus pH 8.2 and Expected difference (μ0) is big enough to be statistically significant.
2. P-value
The p-value equals 0.0156250, ( p(x≤Z) = 0.00781250 ). It means that the chance of type1 error (rejecting a correct H0) is small: 0.01563 (1.56%).
The smaller the p-value the more it supports H1.
3. The statistics
The test statistic Z equals -2.417559, which is not in the 95% region of acceptance: [-1.9600 : 1.9600].
W-=1.00, is not in the 95% region of acceptance: [4.0000 : 31.0000].
4. Effect size
The observed standardized effect size, Z/√n, is large (0.82). That indicates that the magnitude of the difference between the value from pH 8.2 and the value from pH 7.5 is large.
The observed common language effect size, 2W-/(n(1+n)), is 0.028, this is the probability that a random value from pH 8.2 is greater than its corresponding value from pH 7.5.

## Sheet: G1
Generation (G1)	8.2								8.15						7.5									Generation (G1)								8.15
	PC	PC	PC	PC	PC	PC	PC	PC	PC	PC	PC	PC	PC	PC	PC	PC	PC	PC	PC	PC	PC	AP			AP	AP	AP	AP	AP	AP	AP	AP	AP	AP	AP	AP	AP	AP	AP	AP	AP			AP
duplicates	32	28	24	20	16	12	8	32	28	24	20	16	12	8	32	28	24	20	16	12	8			duplicates	32	28	24	20	16	12	8	32	28	24	20	16	12	8	32	28	24	20	16	12	8
01-01	11	14	14	13	10	7	5	10	15	13	12	9	6	3	7	12	9	7	6	4	2	1		01-01	10	13	15	11	8	5	3	9	13	12	10	9	6	3	7	11	8	7	6	4	1
01-02	11	18	14	11	8	6	4	10	16	13	10	8	6	4	7	12	9	7	5	3	1	1		01-02	10	17	15	12	8	5	4	10	15	12	11	7	5	3	8	10	9	7	6	4	1
01-03	11	16	16	10	9	6	4	12	15	15	11	8	5	3	9	12	8	8	6	3	1	1		01-03	12	15	13	10	9	6	3	10	14	13	10	8	5	2	8	11	8	7	6	3	1
01-04	16	17	15	11	9	6	4	10	16	14	12	9	6	3	9	12	8	8	6	4	1	2		01-04	14	16	14	12	8	7	3	9	15	14	11	9	6	3	7	12	9	7	6	4	2
01-05	11	16	16	13	7	5	3	10	16	15	12	10	7	3	8	12	9	8	6	4	1	2		01-05	10	16	13	10	8	5	3	10	13	14	11	8	6	3	7	11	8	8	6	4	2
01-06	10	15	15	10	8	5	3	10	15	15	12	9	6	3	8	12	8	6	6	4	2	1		01-06	12	16	11	12	8	6	3	9	14	13	11	8	5	3	8	11	8	7	5	3	1
02-01	11	15	13	11	9	6	4	12	15	14	12	9	6	3	8	12	9	7	5	3	2	2		02-01	10	16	12	10	8	5	3	10	13	12	11	7	4	2	8	11	8	7	5	4	2
02-02	13	17	13	12	7	6	4	11	15	14	12	8	5	3	9	12	9	8	6	4	2	1		02-02	11	16	13	9	7	5	2	9	14	13	10	7	5	2	7	11	8	7	5	3	1
02-03	12	17	13	10	8	5	3	10	15	14	11	9	5	3	8	11	8	7	6	3	1	1		02-03	10	16	10	12	7	5	2	10	13	12	10	8	5	2	7	9	8	6	5	3	1
02-04	10	17	14	11	8	5	3	10	16	15	11	9	5	3	8	10	9	7	6	4	1	1		02-04	10	17	11	11	8	4	2	10	15	12	10	8	5	2	8	9	9	6	6	4	1
02-05	11	16	14	10	9	6	3	10	15	14	11	8	5	3	8	11	9	7	6	4	2	1		02-05	10	15	12	11	7	6	1	8	14	11	10	7	4	2	7	11	8	7	5	3	1
02-06	12	14	14	11	9	6	3	11	14	13	12	9	6	3	8	11	9	7	6	4	2	1		02-06	9	15	13	9	7	5	2	9	13	12	10	8	5	2	7	10	8	6	6	4	1
03-01	11	14	13	12	9	7	3	11	15	13	11	9	6	3	8	12	9	7	6	4	1	1		03-01	10	12	12	9	8	5	3	10	13	12	10	7	4	2	7	11	9	7	6	4	1
03-02	11	14	12	12	9	5	3	11	15	13	11	9	6	3	8	12	9	7	7	4	1	1		03-02	10	13	11	11	7	5	2	8	12	12	10	7	5	2	7	11	8	7	5	4	1
03-03	10	13	14	11	9	6	3	10	14	13	11	9	6	3	8	12	8	7	6	4	1	1		03-03	11	12	13	10	7	5	2	9	12	12	9	6	4	1	7	10	8	6	5	3	1
03-04	12	15	13	11	9	6	3	10	14	13	11	8	6	3	8	11	9	7	6	4	2	1		03-04	10	13	10	10	7	5	2	10	12	13	10	7	4	1	8	11	9	6	5	4	1
03-05	11	15	13	10	8	6	3	10	16	13	11	8	5	2	8	12	9	7	6	4	2	1		03-05	12	12	13	10	6	5	3	10	13	12	10	7	4	2	7	11	8	6	5	3	1
03-06	12	14	15	10	8	6	4	11	15	14	12	8	5	2	8	12	8	7	6	4	1	1		03-06	10	15	14	10	6	5	3	10	13	12	10	7	4	2	8	11	9	6	5	3	1
	Count								Count							Count
	Var A \ Var B	Rep1	Rep2	Rep 3	Total				Var A \ Var B	Rep1	Rep2	Rep 3	Total			Var A \ Var B	Rep1	Rep2	Rep 3	Total				Count								Count							Count
	32	6	6	6	18				32	6	6	6	18			32	6	6	6	18				Var A \ Var B	Rep1	Rep2	Rep3	Total				Var A \ Var B	Rep1	Rep2	Rep3	Total			Var A \ Var B	Rep1	Rep2	Rep3	Total
	28	6	6	6	18				28	6	6	6	18			28	6	6	6	18				32	6	6	6	18				32	6	6	6	18			32	6	6	6	18
	24	6	6	6	18				24	6	6	6	18			24	6	6	6	18				28	6	6	6	18				28	6	6	6	18			28	6	6	6	18
	20	6	6	6	18				20	6	6	6	18			20	6	6	6	18				24	6	6	6	18				24	6	6	6	18			24	6	6	6	18
	16	6	6	6	18				16	6	6	6	18			16	6	6	6	18				20	6	6	6	18				20	6	6	6	18			20	6	6	6	18
	12	6	6	6	18				12	6	6	6	18			12	6	6	6	18				16	6	6	6	18				16	6	6	6	18			16	6	6	6	18
	8	6	6	6	18				8	6	6	6	18			8	6	6	6	18				12	6	6	6	18				12	6	6	6	18			12	6	6	6	18
	Total	42	42	42	126				Total	42	42	42	126			Total	42	42	42	126				8	6	6	6	18				8	6	6	6	18			8	6	6	6	18
	Average								Average							Average								Total	42	42	42	126				Total	42	42	42	126			Total	42	42	42	126
	Var A \ Var B	Rep1	Rep2	Rep 3	Total				Var A \ Var B	Rep1	Rep2	Rep 3	Total			Var A \ Var B	Rep1	Rep2	Rep 3	Total				Average								Average							Average
	32	11.6667	11.5	11.1667	11.4444				32	10.3333	10.6667	10.5	10.5			32	8	8.1667	8	8.0556				Var A \ Var B	Rep1	Rep2	Rep3	Total				Var A \ Var B	Rep1	Rep2	Rep3	Total			Var A \ Var B	Rep1	Rep2	Rep3	Total
	28	16	16	14.1667	15.3889				28	15.5	15	14.8333	15.1111			28	12	11.1667	11.8333	11.6667				32	11.3333	10	10.5	10.6111				32	9.5	9.3333	9.5	9.4444			32	7.5	7.3333	7.3333	7.3889
	24	15	13.5	13.3333	13.9444				24	14.1667	14	13.1667	13.7778			24	8.5	8.8333	8.6667	8.6667				28	15.5	15.8333	12.8333	14.7222				28	14	13.6667	12.5	13.3889			28	11	10.1667	10.8333	10.6667
	20	11.3333	10.8333	11	11.0556				20	11.5	11.5	11.1667	11.3889			20	7.3333	7.1667	7	7.1667				24	13.5	11.8333	12.1667	12.5				24	13	12	12.1667	12.3889			24	8.3333	8.1667	8.5	8.3333
	16	8.5	8.3333	8.6667	8.5				16	8.8333	8.6667	8.5	8.6667			16	5.8333	5.8333	6.1667	5.9444				20	11.1667	10.3333	10	10.5				20	10.6667	10.1667	9.8333	10.2222			20	7.1667	6.5	6.3333	6.6667
	12	5.8333	5.6667	6	5.8333				12	6	5.3333	5.6667	5.6667			12	3.6667	3.6667	4	3.7778				16	8.1667	7.3333	6.8333	7.4444				16	8.1667	7.5	6.8333	7.5			16	5.8333	5.3333	5.1667	5.4444
	8	3.8333	3.3333	3.1667	3.4444				8	3.1667	3	2.6667	2.9444			8	1.3333	1.6667	1.3333	1.4444				12	5.6667	5	5	5.2222				12	5.5	4.6667	4.1667	4.7778			12	3.6667	3.5	3.5	3.5556
	Total	10.3095	9.881	9.6429	9.9444				Total	9.9286	9.7381	9.5	9.7222			Total	6.6667	6.6429	6.7143	6.6746				8	3.1667	2	2.5	2.5556				8	2.8333	2	1.6667	2.1667			8	1.3333	1.1667	1	1.1667
	Variance								Variance							Variance								Total	9.7857	8.9048	8.5476	9.0794				Total	9.0952	8.4762	8.0952	8.5556			Total	6.4048	6.0238	6.0952	6.1746
	Var A \ Var B	Rep1	Rep2	Rep 3	Total				Var A \ Var B	Rep1	Rep2	Rep 3	Total			Var A \ Var B	Rep1	Rep2	Rep 3	Total				Variance								Variance							Variance
	32	4.6667	1.1	0.5667	1.9085				32	0.6667	0.6667	0.3	0.5			32	0.8	0.1667	0	0.2908				Var A \ Var B	Rep1	Rep2	Rep3	Total				Var A \ Var B	Rep1	Rep2	Rep3	Total			Var A \ Var B	Rep1	Rep2	Rep3	Total
	28	2	1.6	0.5667	2.0163				28	0.3	0.4	0.5667	0.4575			28	0	0.5667	0.1667	0.3529				32	2.6667	0.4	0.7	1.4281				32	0.3	0.6667	0.7	0.4967			32	0.3	0.2667	0.2667	0.2516
	24	0.8	0.3	1.0667	1.232				24	0.9667	0.4	0.1667	0.6536			24	0.3	0.1667	0.2667	0.2353				28	1.9	0.5667	1.3667	3.0359				28	0.8	0.6667	0.3	0.9575			28	0.4	0.9667	0.1667	0.5882
	20	1.8667	0.5667	0.8	0.9967				20	0.7	0.3	0.1667	0.3693			20	0.6667	0.1667	0	0.2647				24	2.3	1.3667	2.1667	2.2647				24	0.8	0.4	0.1667	0.6046			24	0.2667	0.1667	0.3	0.2353
	16	1.1	0.6667	0.2667	0.6176				16	0.5667	0.2667	0.3	0.3529			16	0.1667	0.1667	0.1667	0.1732				20	0.9667	1.4667	0.4	1.0882				20	0.2667	0.1667	0.1667	0.3007			20	0.1667	0.3	0.2667	0.3529
	12	0.5667	0.2667	0.4	0.3824				12	0.4	0.2667	0.2667	0.3529			12	0.2667	0.2667	0	0.183				16	0.1667	0.2667	0.5667	0.6144				16	0.5667	0.3	0.1667	0.6176			16	0.1667	0.2667	0.1667	0.2614
	8	0.5667	0.2667	0.1667	0.3791				8	0.1667	0	0.2667	0.1732			8	0.2667	0.2667	0.2667	0.2614				12	0.6667	0.4	0	0.4183				12	0.3	0.2667	0.1667	0.5359			12	0.2667	0.3	0.3	0.2614
	Total	19.3409	17.7172	14.284	16.9169				Total	17.1411	17.2224	16.061	16.5702			Total	10.8618	9.3084	10.1115	9.9333				8	0.1667	0.4	0.3	0.4967				8	0.1667	0	0.2667	0.3824			8	0.2667	0.1667	0	0.1471
	Mean confidence interval (CL: 0.95)								Mean confidence interval (CL: 0.95)							Mean confidence interval (CL: 0.95)								Total	17.7822	18.9175	13.766	16.8257				Total	14.2834	14.9872	14.7712	14.6169			Total	9.0273	8.2189	9.4541	8.7853
	Var A \ Var B	Rep1	Rep2	Rep 3	Total				Var A \ Var B	Rep1	Rep2	Rep 3	Total			Var A \ Var B	Rep1	Rep2	Rep 3	Total				Mean confidence interval (CL: 0.95)								Mean confidence interval (CL: 0.95)							Mean confidence interval (CL: 0.95)
	32	[7.8016,15.5318]	[9.6235,13.3765]	[9.8198,12.5135]	[8.8131,14.0758]				32	[8.8725,11.7942]	[9.2058,12.1275]	[9.52,11.48]	[9.1531,11.8469]			32	[6.3997,9.6003]	[7.4362,8.8971]	[8,8]	[7.0283,9.0828]				Var A \ Var B	Rep1	Rep2	Rep3	Total				Var A \ Var B	Rep1	Rep2	Rep3	Total			Var A \ Var B	Rep1	Rep2	Rep3	Total
	28	[13.4697,18.5303]	[13.7368,18.2632]	[12.8198,15.5135]	[12.6842,18.0936]				28	[14.52,16.48]	[13.8684,16.1316]	[13.4865,16.1802]	[13.8227,16.3995]			28	[12,12]	[9.8198,12.5135]	[11.1029,12.5638]	[10.5351,12.7983]				32	[8.4116,14.2551]	[8.8684,11.1316]	[9.0031,11.9969]	[8.3349,12.8873]				32	[8.52,10.48]	[7.8725,10.7942]	[8.0031,10.9969]	[8.102,10.7869]			32	[6.52,8.48]	[6.4094,8.2573]	[6.4094,8.2573]	[6.4334,8.3444]
	24	[13.3997,16.6003]	[12.52,14.48]	[11.4855,15.1812]	[11.8302,16.0586]				24	[12.4075,15.9258]	[12.8684,15.1316]	[12.4362,13.8971]	[12.2379,15.3177]			24	[7.52,9.48]	[8.1029,9.5638]	[7.7427,9.5906]	[7.7427,9.5906]				28	[13.0338,17.9662]	[14.4865,17.1802]	[10.7417,14.925]	[11.4034,18.041]				28	[12.3997,15.6003]	[12.2058,15.1275]	[11.52,13.48]	[11.525,15.2527]			28	[9.8684,12.1316]	[8.4075,11.9258]	[10.1029,11.5638]	[9.2058,12.1275]
	20	[8.8888,13.7778]	[9.4865,12.1802]	[9.3997,12.6003]	[9.1539,12.9572]				20	[10.0031,12.9969]	[10.52,12.48]	[10.4362,11.8971]	[10.2314,12.5464]			20	[5.8725,8.7942]	[6.4362,7.8971]	[7,7]	[6.1867,8.1466]				24	[10.7866,16.2134]	[9.7417,13.925]	[9.533,14.8003]	[9.6336,15.3664]				24	[11.3997,14.6003]	[10.8684,13.1316]	[11.4362,12.8971]	[10.9079,13.8699]			24	[7.4094,9.2573]	[7.4362,8.8971]	[7.52,9.48]	[7.4094,9.2573]
	16	[6.6235,10.3765]	[6.8725,9.7942]	[7.7427,9.5906]	[7.0031,9.9969]				16	[7.4865,10.1802]	[7.7427,9.5906]	[7.52,9.48]	[7.5351,9.7983]			16	[5.1029,6.5638]	[5.1029,6.5638]	[5.4362,6.8971]	[5.1517,6.7372]				20	[9.4075,12.9258]	[8.1665,12.5002]	[8.8684,11.1316]	[8.513,12.487]				20	[9.7427,11.5906]	[9.4362,10.8971]	[9.1029,10.5638]	[9.1778,11.2666]			20	[6.4362,7.8971]	[5.52,7.48]	[5.4094,7.2573]	[5.5351,7.7983]
	12	[4.4865,7.1802]	[4.7427,6.5906]	[4.8684,7.1316]	[4.6555,7.0111]				12	[4.8684,7.1316]	[4.4094,6.2573]	[4.7427,6.5906]	[4.5351,6.7983]			12	[2.7427,4.5906]	[2.7427,4.5906]	[4,4]	[2.9629,4.5926]				16	[7.4362,8.8971]	[6.4094,8.2573]	[5.4865,8.1802]	[5.9515,8.9374]				16	[6.8198,9.5135]	[6.52,8.48]	[6.1029,7.5638]	[6.0031,8.9969]			16	[5.1029,6.5638]	[4.4094,6.2573]	[4.4362,5.8971]	[4.4705,6.4184]
	8	[2.4865,5.1802]	[2.4094,4.2573]	[2.4362,3.8971]	[2.2717,4.6172]				8	[2.4362,3.8971]	[3,3]	[1.7427,3.5906]	[2.1517,3.7372]			8	[0.4094,2.2573]	[0.7427,2.5906]	[0.4094,2.2573]	[0.4705,2.4184]				12	[4.2058,7.1275]	[3.8684,6.1316]	[5,5]	[3.9903,6.4541]				12	[4.52,6.48]	[3.7427,5.5906]	[3.4362,4.8971]	[3.3833,6.1722]			12	[2.7427,4.5906]	[2.52,4.48]	[2.52,4.48]	[2.5816,4.5295]
	Total	[1.7932,18.8259]	[1.7299,18.032]	[2.3241,16.9617]	[1.9151,17.9738]				Total	[1.9111,17.946]	[1.7017,17.7745]	[1.7393,17.2607]	[1.7756,17.6688]			Total	[0.2845,13.0488]	[0.7347,12.551]	[0.5565,12.8721]	[0.5219,12.8273]				8	[2.4362,3.8971]	[0.8684,3.1316]	[1.52,3.48]	[1.2131,3.898]				8	[2.1029,3.5638]	[2,2]	[0.7427,2.5906]	[0.9889,3.3445]			8	[0.4094,2.2573]	[0.4362,1.8971]	[1,1]	[0.4362,1.8971]
	Differential effects								Differential effects							Differential effects								Total	[1.6197,17.9517]	[0.4821,17.3274]	[1.3628,15.7325]	[1.0717,17.087]				Total	[1.7766,16.4139]	[0.9794,15.973]	[0.6527,15.5378]	[1.092,16.0191]			Total	[0.5865,12.223]	[0.4721,11.5755]	[0.141,12.0495]	[0.3884,11.9608]
	Var A \ Var B	Rep1	Rep2	Rep 3	Total				Var A \ Var B	Rep1	Rep2	Rep 3	Total			Var A \ Var B	Rep1	Rep2	Rep 3	Total				Differential effects								Differential effects							Differential effects
	32	-0.1429	0.119	0.02381	1.5				32	-0.373	0.1508	0.2222	0.7778			32	-0.04762	0.1429	-0.09524	1.381				Var A \ Var B	Rep1	Rep2	Rep3	Total				Var A \ Var B	Rep1	Rep2	Rep3	Total			Var A \ Var B	Rep1	Rep2	Rep3	Total
	28	0.246	0.6746	-0.9206	5.4444				28	0.1825	-0.127	-0.05556	5.3889			28	0.3413	-0.4683	0.127	4.9921				32	0.01587	-0.4365	0.4206	1.5317				32	-0.4841	-0.03175	0.5159	0.8889			32	-0.119	0.09524	0.02381	1.2143
	24	0.6905	-0.381	-0.3095	4				24	0.1825	0.2063	-0.3889	4.0556			24	-0.1587	0.1984	-0.03968	1.9921				28	0.07143	1.2857	-1.3571	5.6429				28	0.07143	0.3571	-0.4286	4.8333			28	0.1032	-0.3492	0.246	4.4921
	20	-0.0873	-0.1587	0.246	1.1111				20	-0.09524	0.09524	-1.776e-15	1.6667			20	0.1746	0.03175	-0.2063	0.4921				24	0.2937	-0.4921	0.1984	3.4206				24	0.07143	-0.3095	0.2381	3.8333			24	-0.2302	-0.01587	0.246	2.1587
	16	-0.3651	-0.1032	0.4683	-1.4444				16	-0.03968	-0.01587	0.05556	-1.0556			16	-0.1032	-0.07937	0.1825	-0.7302				20	-0.03968	0.007937	0.03175	1.4206				20	-0.09524	0.02381	0.07143	1.6667			20	0.2698	-0.01587	-0.254	0.4921
	12	-0.3651	-0.1032	0.4683	-4.1111				12	0.127	-0.3492	0.2222	-4.0556			12	-0.1032	-0.07937	0.1825	-2.8968				16	0.01587	0.06349	-0.07937	-1.6349				16	0.127	0.07937	-0.2063	-1.0556			16	0.1587	0.03968	-0.1984	-0.7302
	8	0.02381	-0.04762	0.02381	-6.5				8	0.01587	0.03968	-0.05556	-6.7778			8	-0.1032	0.254	-0.1508	-5.2302				12	-0.2619	-0.04762	0.3095	-3.8571				12	0.1825	-0.03175	-0.1508	-3.7778			12	-0.119	0.09524	0.02381	-2.619
	Total	0.3651	-0.06349	-0.3016	0				Total	0.2063	0.01587	-0.2222	0			Total	-0.007937	-0.03175	0.03968	0				8	-0.09524	-0.381	0.4762	-6.5238				8	0.127	-0.0873	-0.03968	-6.3889			8	-0.06349	0.1508	-0.0873	-5.0079
	Cells - the differential effects of the interactions.								Cells - the differential effects of the interactions.							Cells - the differential effects of the interactions.								Total	0.7063	-0.1746	-0.5317	0				Total	0.5397	-0.07937	-0.4603	0			Total	0.2302	-0.1508	-0.07937	0
	For example, the effect of the interactions of the categories Rep1 and 32 is -0.1429.								For example, the effect of the interactions of the categories Rep1 and 32 is -0.373.							For example, the effect of the interactions of the categories Rep1 and 32 is -0.04762.								Cells - the differential effects of the interactions.								Cells - the differential effects of the interactions.							Cells - the differential effects of the interactions.
	11.6667 - 10.3095 - 11.4444 + 9.9444 = -0.1429								10.3333 - 9.9286 - 10.5 + 9.7222 = -0.373							8 - 6.6667 - 8.0556 + 6.6746 = -0.04762								For example, the effect of the interactions of the categories Rep1 and 32 is 0.01587.								For example, the effect of the interactions of the categories Rep1 and 32 is -0.4841.							For example, the effect of the interactions of the categories Rep1 and 32 is -0.119.
	Totals - the differential effects of factor A (right column) and factor B (bottom row).								Totals - the differential effects of factor A (right column) and factor B (bottom row).							Totals - the differential effects of factor A (right column) and factor B (bottom row).								11.3333 - 9.7857 - 10.6111 + 9.0794 = 0.01587								9.5 - 9.0952 - 9.4444 + 8.5556 = -0.4841							7.5 - 6.4048 - 7.3889 + 6.1746 = -0.119
	For example, the effect of factor B category Rep1 is 0.3651.								For example, the effect of factor B category Rep1 is 0.2063.							For example, the effect of factor B category Rep1 is -0.007937.								Totals - the differential effects of factor A (right column) and factor B (bottom row).								Totals - the differential effects of factor A (right column) and factor B (bottom row).							Totals - the differential effects of factor A (right column) and factor B (bottom row).
	Residuals								Residuals							Residuals								For example, the effect of factor B category Rep1 is 0.7063.								For example, the effect of factor B category Rep1 is 0.5397.							For example, the effect of factor B category Rep1 is 0.2302.
	A	B	Yi,j,k	Formula: Yi,j,k - Ȳi,j	Residual				A	B	Yi,j,k	Formula: Yi,j,k - Ȳi,j	Residual			A	B	Yi,j,k	Formula: Yi,j,k - Ȳi,j	Residual				Residuals								Residuals							Residuals
	32	Rep1	11	11 - 11.667	-0.6667				32	Rep1	10	10 - 10.333	-0.3333			32	Rep1	7	2023-08-07	-1				A	B	Yi,j,k	Formula: Yi,j,k - Ȳi,j	Residual				A	B	Yi,j,k	Formula: Yi,j,k - Ȳi,j	Residual			A	B	Yi,j,k	Formula: Yi,j,k - Ȳi,j	Residual
	32	Rep1	11	11 - 11.667	-0.6667				32	Rep1	10	10 - 10.333	-0.3333			32	Rep1	7	2023-08-07	-1				32	Rep1	10	10 - 11.333	-1.3333				32	Rep1	9	9 - 9.5	-0.5			32	Rep1	7	7 - 7.5	-0.5
	32	Rep1	11	11 - 11.667	-0.6667				32	Rep1	12	12 - 10.333	1.6667			32	Rep1	9	2023-08-09	1				32	Rep1	10	10 - 11.333	-1.3333				32	Rep1	10	10 - 9.5	0.5			32	Rep1	8	8 - 7.5	0.5
	32	Rep1	16	16 - 11.667	4.3333				32	Rep1	10	10 - 10.333	-0.3333			32	Rep1	9	2023-08-09	1				32	Rep1	12	12 - 11.333	0.6667				32	Rep1	10	10 - 9.5	0.5			32	Rep1	8	8 - 7.5	0.5
	32	Rep1	11	11 - 11.667	-0.6667				32	Rep1	10	10 - 10.333	-0.3333			32	Rep1	8	2023-08-08	0				32	Rep1	14	14 - 11.333	2.6667				32	Rep1	9	9 - 9.5	-0.5			32	Rep1	7	7 - 7.5	-0.5
	32	Rep1	10	10 - 11.667	-1.6667				32	Rep1	10	10 - 10.333	-0.3333			32	Rep1	8	2023-08-08	0				32	Rep1	10	10 - 11.333	-1.3333				32	Rep1	10	10 - 9.5	0.5			32	Rep1	7	7 - 7.5	-0.5
	32	Rep2	11	11 - 11.5	-0.5				32	Rep2	12	12 - 10.667	1.3333			32	Rep2	8	8 - 8.167	-0.1667				32	Rep1	12	12 - 11.333	0.6667				32	Rep1	9	9 - 9.5	-0.5			32	Rep1	8	8 - 7.5	0.5
	32	Rep2	13	13 - 11.5	1.5				32	Rep2	11	11 - 10.667	0.3333			32	Rep2	9	9 - 8.167	0.8333				32	Rep2	10	2023-10-10	0				32	Rep2	10	10 - 9.333	0.6667			32	Rep2	8	8 - 7.333	0.6667
	32	Rep2	12	12 - 11.5	0.5				32	Rep2	10	10 - 10.667	-0.6667			32	Rep2	8	8 - 8.167	-0.1667				32	Rep2	11	2023-10-11	1				32	Rep2	9	9 - 9.333	-0.3333			32	Rep2	7	7 - 7.333	-0.3333
	32	Rep2	10	10 - 11.5	-1.5				32	Rep2	10	10 - 10.667	-0.6667			32	Rep2	8	8 - 8.167	-0.1667				32	Rep2	10	2023-10-10	0				32	Rep2	10	10 - 9.333	0.6667			32	Rep2	7	7 - 7.333	-0.3333
	32	Rep2	11	11 - 11.5	-0.5				32	Rep2	10	10 - 10.667	-0.6667			32	Rep2	8	8 - 8.167	-0.1667				32	Rep2	10	2023-10-10	0				32	Rep2	10	10 - 9.333	0.6667			32	Rep2	8	8 - 7.333	0.6667
	32	Rep2	12	12 - 11.5	0.5				32	Rep2	11	11 - 10.667	0.3333			32	Rep2	8	8 - 8.167	-0.1667				32	Rep2	10	2023-10-10	0				32	Rep2	8	8 - 9.333	-1.3333			32	Rep2	7	7 - 7.333	-0.3333
	32	Rep 3	11	11 - 11.167	-0.1667				32	Rep 3	11	11 - 10.5	0.5			32	Rep 3	8	2023-08-08	0				32	Rep2	9	2023-10-09	-1				32	Rep2	9	9 - 9.333	-0.3333			32	Rep2	7	7 - 7.333	-0.3333
	32	Rep 3	11	11 - 11.167	-0.1667				32	Rep 3	11	11 - 10.5	0.5			32	Rep 3	8	2023-08-08	0				32	Rep3	10	10 - 10.5	-0.5				32	Rep3	10	10 - 9.5	0.5			32	Rep3	7	7 - 7.333	-0.3333
	32	Rep 3	10	10 - 11.167	-1.1667				32	Rep 3	10	10 - 10.5	-0.5			32	Rep 3	8	2023-08-08	0				32	Rep3	10	10 - 10.5	-0.5				32	Rep3	8	8 - 9.5	-1.5			32	Rep3	7	7 - 7.333	-0.3333
	32	Rep 3	12	12 - 11.167	0.8333				32	Rep 3	10	10 - 10.5	-0.5			32	Rep 3	8	2023-08-08	0				32	Rep3	11	11 - 10.5	0.5				32	Rep3	9	9 - 9.5	-0.5			32	Rep3	7	7 - 7.333	-0.3333
	32	Rep 3	11	11 - 11.167	-0.1667				32	Rep 3	10	10 - 10.5	-0.5			32	Rep 3	8	2023-08-08	0				32	Rep3	10	10 - 10.5	-0.5				32	Rep3	10	10 - 9.5	0.5			32	Rep3	8	8 - 7.333	0.6667
	32	Rep 3	12	12 - 11.167	0.8333				32	Rep 3	11	11 - 10.5	0.5			32	Rep 3	8	2023-08-08	0				32	Rep3	12	12 - 10.5	1.5				32	Rep3	10	10 - 9.5	0.5			32	Rep3	7	7 - 7.333	-0.3333
	28	Rep1	14	14 - 16	-2				28	Rep1	15	15 - 15.5	-0.5			28	Rep1	12	2023-12-12	0				32	Rep3	10	10 - 10.5	-0.5				32	Rep3	10	10 - 9.5	0.5			32	Rep3	8	8 - 7.333	0.6667
	28	Rep1	18	18 - 16	2				28	Rep1	16	16 - 15.5	0.5			28	Rep1	12	2023-12-12	0				28	Rep1	13	13 - 15.5	-2.5				28	Rep1	13	13 - 14	-1			28	Rep1	11	2023-11-11	0
	28	Rep1	16	16 - 16	0				28	Rep1	15	15 - 15.5	-0.5			28	Rep1	12	2023-12-12	0				28	Rep1	17	17 - 15.5	1.5				28	Rep1	15	15 - 14	1			28	Rep1	10	2023-11-10	-1
	28	Rep1	17	17 - 16	1				28	Rep1	16	16 - 15.5	0.5			28	Rep1	12	2023-12-12	0				28	Rep1	15	15 - 15.5	-0.5				28	Rep1	14	14 - 14	0			28	Rep1	11	2023-11-11	0
	28	Rep1	16	16 - 16	0				28	Rep1	16	16 - 15.5	0.5			28	Rep1	12	2023-12-12	0				28	Rep1	16	16 - 15.5	0.5				28	Rep1	15	15 - 14	1			28	Rep1	12	2023-11-12	1
	28	Rep1	15	15 - 16	-1				28	Rep1	15	15 - 15.5	-0.5			28	Rep1	12	2023-12-12	0				28	Rep1	16	16 - 15.5	0.5				28	Rep1	13	13 - 14	-1			28	Rep1	11	2023-11-11	0
	28	Rep2	15	15 - 16	-1				28	Rep2	15	15 - 15	0			28	Rep2	12	12 - 11.167	0.8333				28	Rep1	16	16 - 15.5	0.5				28	Rep1	14	14 - 14	0			28	Rep1	11	2023-11-11	0
	28	Rep2	17	17 - 16	1				28	Rep2	15	15 - 15	0			28	Rep2	12	12 - 11.167	0.8333				28	Rep2	16	16 - 15.833	0.1667				28	Rep2	13	13 - 13.667	-0.6667			28	Rep2	11	11 - 10.167	0.8333
	28	Rep2	17	17 - 16	1				28	Rep2	15	15 - 15	0			28	Rep2	11	11 - 11.167	-0.1667				28	Rep2	16	16 - 15.833	0.1667				28	Rep2	14	14 - 13.667	0.3333			28	Rep2	11	11 - 10.167	0.8333
	28	Rep2	17	17 - 16	1				28	Rep2	16	16 - 15	1			28	Rep2	10	10 - 11.167	-1.1667				28	Rep2	16	16 - 15.833	0.1667				28	Rep2	13	13 - 13.667	-0.6667			28	Rep2	9	9 - 10.167	-1.1667
	28	Rep2	16	16 - 16	0				28	Rep2	15	15 - 15	0			28	Rep2	11	11 - 11.167	-0.1667				28	Rep2	17	17 - 15.833	1.1667				28	Rep2	15	15 - 13.667	1.3333			28	Rep2	9	9 - 10.167	-1.1667
	28	Rep2	14	14 - 16	-2				28	Rep2	14	14 - 15	-1			28	Rep2	11	11 - 11.167	-0.1667				28	Rep2	15	15 - 15.833	-0.8333				28	Rep2	14	14 - 13.667	0.3333			28	Rep2	11	11 - 10.167	0.8333
	28	Rep 3	14	14 - 14.167	-0.1667				28	Rep 3	15	15 - 14.833	0.1667			28	Rep 3	12	12 - 11.833	0.1667				28	Rep2	15	15 - 15.833	-0.8333				28	Rep2	13	13 - 13.667	-0.6667			28	Rep2	10	10 - 10.167	-0.1667
	28	Rep 3	14	14 - 14.167	-0.1667				28	Rep 3	15	15 - 14.833	0.1667			28	Rep 3	12	12 - 11.833	0.1667				28	Rep3	12	12 - 12.833	-0.8333				28	Rep3	13	13 - 12.5	0.5			28	Rep3	11	11 - 10.833	0.1667
	28	Rep 3	13	13 - 14.167	-1.1667				28	Rep 3	14	14 - 14.833	-0.8333			28	Rep 3	12	12 - 11.833	0.1667				28	Rep3	13	13 - 12.833	0.1667				28	Rep3	12	12 - 12.5	-0.5			28	Rep3	11	11 - 10.833	0.1667
	28	Rep 3	15	15 - 14.167	0.8333				28	Rep 3	14	14 - 14.833	-0.8333			28	Rep 3	11	11 - 11.833	-0.8333				28	Rep3	12	12 - 12.833	-0.8333				28	Rep3	12	12 - 12.5	-0.5			28	Rep3	10	10 - 10.833	-0.8333
	28	Rep 3	15	15 - 14.167	0.8333				28	Rep 3	16	16 - 14.833	1.1667			28	Rep 3	12	12 - 11.833	0.1667				28	Rep3	13	13 - 12.833	0.1667				28	Rep3	12	12 - 12.5	-0.5			28	Rep3	11	11 - 10.833	0.1667
	28	Rep 3	14	14 - 14.167	-0.1667				28	Rep 3	15	15 - 14.833	0.1667			28	Rep 3	12	12 - 11.833	0.1667				28	Rep3	12	12 - 12.833	-0.8333				28	Rep3	13	13 - 12.5	0.5			28	Rep3	11	11 - 10.833	0.1667
	24	Rep1	14	14 - 15	-1				24	Rep1	13	13 - 14.167	-1.1667			24	Rep1	9	9 - 8.5	0.5				28	Rep3	15	15 - 12.833	2.1667				28	Rep3	13	13 - 12.5	0.5			28	Rep3	11	11 - 10.833	0.1667
	24	Rep1	14	14 - 15	-1				24	Rep1	13	13 - 14.167	-1.1667			24	Rep1	9	9 - 8.5	0.5				24	Rep1	15	15 - 13.5	1.5				24	Rep1	12	2013-12-01	-1			24	Rep1	8	8 - 8.333	-0.3333
	24	Rep1	16	16 - 15	1				24	Rep1	15	15 - 14.167	0.8333			24	Rep1	8	8 - 8.5	-0.5				24	Rep1	15	15 - 13.5	1.5				24	Rep1	12	2013-12-01	-1			24	Rep1	9	9 - 8.333	0.6667
	24	Rep1	15	15 - 15	0				24	Rep1	14	14 - 14.167	-0.1667			24	Rep1	8	8 - 8.5	-0.5				24	Rep1	13	13 - 13.5	-0.5				24	Rep1	13	13 - 13	0			24	Rep1	8	8 - 8.333	-0.3333
	24	Rep1	16	16 - 15	1				24	Rep1	15	15 - 14.167	0.8333			24	Rep1	9	9 - 8.5	0.5				24	Rep1	14	14 - 13.5	0.5				24	Rep1	14	14 - 13	1			24	Rep1	9	9 - 8.333	0.6667
	24	Rep1	15	15 - 15	0				24	Rep1	15	15 - 14.167	0.8333			24	Rep1	8	8 - 8.5	-0.5				24	Rep1	13	13 - 13.5	-0.5				24	Rep1	14	14 - 13	1			24	Rep1	8	8 - 8.333	-0.3333
	24	Rep2	13	13 - 13.5	-0.5				24	Rep2	14	14 - 14	0			24	Rep2	9	9 - 8.833	0.1667				24	Rep1	11	11 - 13.5	-2.5				24	Rep1	13	13 - 13	0			24	Rep1	8	8 - 8.333	-0.3333
	24	Rep2	13	13 - 13.5	-0.5				24	Rep2	14	14 - 14	0			24	Rep2	9	9 - 8.833	0.1667				24	Rep2	12	12 - 11.833	0.1667				24	Rep2	12	2023-12-12	0			24	Rep2	8	8 - 8.167	-0.1667
	24	Rep2	13	13 - 13.5	-0.5				24	Rep2	14	14 - 14	0			24	Rep2	8	8 - 8.833	-0.8333				24	Rep2	13	13 - 11.833	1.1667				24	Rep2	13	2023-12-13	1			24	Rep2	8	8 - 8.167	-0.1667
	24	Rep2	14	14 - 13.5	0.5				24	Rep2	15	15 - 14	1			24	Rep2	9	9 - 8.833	0.1667				24	Rep2	10	10 - 11.833	-1.8333				24	Rep2	12	2023-12-12	0			24	Rep2	8	8 - 8.167	-0.1667
	24	Rep2	14	14 - 13.5	0.5				24	Rep2	14	14 - 14	0			24	Rep2	9	9 - 8.833	0.1667				24	Rep2	11	11 - 11.833	-0.8333				24	Rep2	12	2023-12-12	0			24	Rep2	9	9 - 8.167	0.8333
	24	Rep2	14	14 - 13.5	0.5				24	Rep2	13	13 - 14	-1			24	Rep2	9	9 - 8.833	0.1667				24	Rep2	12	12 - 11.833	0.1667				24	Rep2	11	2023-12-11	-1			24	Rep2	8	8 - 8.167	-0.1667
	24	Rep 3	13	13 - 13.333	-0.3333				24	Rep 3	13	13 - 13.167	-0.1667			24	Rep 3	9	9 - 8.667	0.3333				24	Rep2	13	13 - 11.833	1.1667				24	Rep2	12	2023-12-12	0			24	Rep2	8	8 - 8.167	-0.1667
	24	Rep 3	12	12 - 13.333	-1.3333				24	Rep 3	13	13 - 13.167	-0.1667			24	Rep 3	9	9 - 8.667	0.3333				24	Rep3	12	12 - 12.167	-0.1667				24	Rep3	12	12 - 12.167	-0.1667			24	Rep3	9	9 - 8.5	0.5
	24	Rep 3	14	14 - 13.333	0.6667				24	Rep 3	13	13 - 13.167	-0.1667			24	Rep 3	8	8 - 8.667	-0.6667				24	Rep3	11	11 - 12.167	-1.1667				24	Rep3	12	12 - 12.167	-0.1667			24	Rep3	8	8 - 8.5	-0.5
	24	Rep 3	13	13 - 13.333	-0.3333				24	Rep 3	13	13 - 13.167	-0.1667			24	Rep 3	9	9 - 8.667	0.3333				24	Rep3	13	13 - 12.167	0.8333				24	Rep3	12	12 - 12.167	-0.1667			24	Rep3	8	8 - 8.5	-0.5
	24	Rep 3	13	13 - 13.333	-0.3333				24	Rep 3	13	13 - 13.167	-0.1667			24	Rep 3	9	9 - 8.667	0.3333				24	Rep3	10	10 - 12.167	-2.1667				24	Rep3	13	13 - 12.167	0.8333			24	Rep3	9	9 - 8.5	0.5
	24	Rep 3	15	15 - 13.333	1.6667				24	Rep 3	14	14 - 13.167	0.8333			24	Rep 3	8	8 - 8.667	-0.6667				24	Rep3	13	13 - 12.167	0.8333				24	Rep3	12	12 - 12.167	-0.1667			24	Rep3	8	8 - 8.5	-0.5
	20	Rep1	13	13 - 11.333	1.6667				20	Rep1	12	12 - 11.5	0.5			20	Rep1	7	7 - 7.333	-0.3333				24	Rep3	14	14 - 12.167	1.8333				24	Rep3	12	12 - 12.167	-0.1667			24	Rep3	9	9 - 8.5	0.5
	20	Rep1	11	11 - 11.333	-0.3333				20	Rep1	10	10 - 11.5	-1.5			20	Rep1	7	7 - 7.333	-0.3333				20	Rep1	11	11 - 11.167	-0.1667				20	Rep1	10	10 - 10.667	-0.6667			20	Rep1	7	7 - 7.167	-0.1667
	20	Rep1	10	10 - 11.333	-1.3333				20	Rep1	11	11 - 11.5	-0.5			20	Rep1	8	8 - 7.333	0.6667				20	Rep1	12	12 - 11.167	0.8333				20	Rep1	11	11 - 10.667	0.3333			20	Rep1	7	7 - 7.167	-0.1667
	20	Rep1	11	11 - 11.333	-0.3333				20	Rep1	12	12 - 11.5	0.5			20	Rep1	8	8 - 7.333	0.6667				20	Rep1	10	10 - 11.167	-1.1667				20	Rep1	10	10 - 10.667	-0.6667			20	Rep1	7	7 - 7.167	-0.1667
	20	Rep1	13	13 - 11.333	1.6667				20	Rep1	12	12 - 11.5	0.5			20	Rep1	8	8 - 7.333	0.6667				20	Rep1	12	12 - 11.167	0.8333				20	Rep1	11	11 - 10.667	0.3333			20	Rep1	7	7 - 7.167	-0.1667
	20	Rep1	10	10 - 11.333	-1.3333				20	Rep1	12	12 - 11.5	0.5			20	Rep1	6	6 - 7.333	-1.3333				20	Rep1	10	10 - 11.167	-1.1667				20	Rep1	11	11 - 10.667	0.3333			20	Rep1	8	8 - 7.167	0.8333
	20	Rep2	11	11 - 10.833	0.1667				20	Rep2	12	12 - 11.5	0.5			20	Rep2	7	7 - 7.167	-0.1667				20	Rep1	12	12 - 11.167	0.8333				20	Rep1	11	11 - 10.667	0.3333			20	Rep1	7	7 - 7.167	-0.1667
	20	Rep2	12	12 - 10.833	1.1667				20	Rep2	12	12 - 11.5	0.5			20	Rep2	8	8 - 7.167	0.8333				20	Rep2	10	10 - 10.333	-0.3333				20	Rep2	11	11 - 10.167	0.8333			20	Rep2	7	7 - 6.5	0.5
	20	Rep2	10	10 - 10.833	-0.8333				20	Rep2	11	11 - 11.5	-0.5			20	Rep2	7	7 - 7.167	-0.1667				20	Rep2	9	9 - 10.333	-1.3333				20	Rep2	10	10 - 10.167	-0.1667			20	Rep2	7	7 - 6.5	0.5
	20	Rep2	11	11 - 10.833	0.1667				20	Rep2	11	11 - 11.5	-0.5			20	Rep2	7	7 - 7.167	-0.1667				20	Rep2	12	12 - 10.333	1.6667				20	Rep2	10	10 - 10.167	-0.1667			20	Rep2	6	6 - 6.5	-0.5
	20	Rep2	10	10 - 10.833	-0.8333				20	Rep2	11	11 - 11.5	-0.5			20	Rep2	7	7 - 7.167	-0.1667				20	Rep2	11	11 - 10.333	0.6667				20	Rep2	10	10 - 10.167	-0.1667			20	Rep2	6	6 - 6.5	-0.5
	20	Rep2	11	11 - 10.833	0.1667				20	Rep2	12	12 - 11.5	0.5			20	Rep2	7	7 - 7.167	-0.1667				20	Rep2	11	11 - 10.333	0.6667				20	Rep2	10	10 - 10.167	-0.1667			20	Rep2	7	7 - 6.5	0.5
	20	Rep 3	12	2023-11-12	1				20	Rep 3	11	11 - 11.167	-0.1667			20	Rep 3	7	2023-07-07	0				20	Rep2	9	9 - 10.333	-1.3333				20	Rep2	10	10 - 10.167	-0.1667			20	Rep2	6	6 - 6.5	-0.5
	20	Rep 3	12	2023-11-12	1				20	Rep 3	11	11 - 11.167	-0.1667			20	Rep 3	7	2023-07-07	0				20	Rep3	9	2023-10-09	-1				20	Rep3	10	10 - 9.833	0.1667			20	Rep3	7	7 - 6.333	0.6667
	20	Rep 3	11	2023-11-11	0				20	Rep 3	11	11 - 11.167	-0.1667			20	Rep 3	7	2023-07-07	0				20	Rep3	11	2023-10-11	1				20	Rep3	10	10 - 9.833	0.1667			20	Rep3	7	7 - 6.333	0.6667
	20	Rep 3	11	2023-11-11	0				20	Rep 3	11	11 - 11.167	-0.1667			20	Rep 3	7	2023-07-07	0				20	Rep3	10	2023-10-10	0				20	Rep3	9	9 - 9.833	-0.8333			20	Rep3	6	6 - 6.333	-0.3333
	20	Rep 3	10	2023-11-10	-1				20	Rep 3	11	11 - 11.167	-0.1667			20	Rep 3	7	2023-07-07	0				20	Rep3	10	2023-10-10	0				20	Rep3	10	10 - 9.833	0.1667			20	Rep3	6	6 - 6.333	-0.3333
	20	Rep 3	10	2023-11-10	-1				20	Rep 3	12	12 - 11.167	0.8333			20	Rep 3	7	2023-07-07	0				20	Rep3	10	2023-10-10	0				20	Rep3	10	10 - 9.833	0.1667			20	Rep3	6	6 - 6.333	-0.3333
	16	Rep1	10	10 - 8.5	1.5				16	Rep1	9	9 - 8.833	0.1667			16	Rep1	6	6 - 5.833	0.1667				20	Rep3	10	2023-10-10	0				20	Rep3	10	10 - 9.833	0.1667			20	Rep3	6	6 - 6.333	-0.3333
	16	Rep1	8	8 - 8.5	-0.5				16	Rep1	8	8 - 8.833	-0.8333			16	Rep1	5	5 - 5.833	-0.8333				16	Rep1	8	8 - 8.167	-0.1667				16	Rep1	9	9 - 8.167	0.8333			16	Rep1	6	6 - 5.833	0.1667
	16	Rep1	9	9 - 8.5	0.5				16	Rep1	8	8 - 8.833	-0.8333			16	Rep1	6	6 - 5.833	0.1667				16	Rep1	8	8 - 8.167	-0.1667				16	Rep1	7	7 - 8.167	-1.1667			16	Rep1	6	6 - 5.833	0.1667
	16	Rep1	9	9 - 8.5	0.5				16	Rep1	9	9 - 8.833	0.1667			16	Rep1	6	6 - 5.833	0.1667				16	Rep1	9	9 - 8.167	0.8333				16	Rep1	8	8 - 8.167	-0.1667			16	Rep1	6	6 - 5.833	0.1667
	16	Rep1	7	7 - 8.5	-1.5				16	Rep1	10	10 - 8.833	1.1667			16	Rep1	6	6 - 5.833	0.1667				16	Rep1	8	8 - 8.167	-0.1667				16	Rep1	9	9 - 8.167	0.8333			16	Rep1	6	6 - 5.833	0.1667
	16	Rep1	8	8 - 8.5	-0.5				16	Rep1	9	9 - 8.833	0.1667			16	Rep1	6	6 - 5.833	0.1667				16	Rep1	8	8 - 8.167	-0.1667				16	Rep1	8	8 - 8.167	-0.1667			16	Rep1	6	6 - 5.833	0.1667
	16	Rep2	9	9 - 8.333	0.6667				16	Rep2	9	9 - 8.667	0.3333			16	Rep2	5	5 - 5.833	-0.8333				16	Rep1	8	8 - 8.167	-0.1667				16	Rep1	8	8 - 8.167	-0.1667			16	Rep1	5	5 - 5.833	-0.8333
	16	Rep2	7	7 - 8.333	-1.3333				16	Rep2	8	8 - 8.667	-0.6667			16	Rep2	6	6 - 5.833	0.1667				16	Rep2	8	8 - 7.333	0.6667				16	Rep2	7	7 - 7.5	-0.5			16	Rep2	5	5 - 5.333	-0.3333
	16	Rep2	8	8 - 8.333	-0.3333				16	Rep2	9	9 - 8.667	0.3333			16	Rep2	6	6 - 5.833	0.1667				16	Rep2	7	7 - 7.333	-0.3333				16	Rep2	7	7 - 7.5	-0.5			16	Rep2	5	5 - 5.333	-0.3333
	16	Rep2	8	8 - 8.333	-0.3333				16	Rep2	9	9 - 8.667	0.3333			16	Rep2	6	6 - 5.833	0.1667				16	Rep2	7	7 - 7.333	-0.3333				16	Rep2	8	8 - 7.5	0.5			16	Rep2	5	5 - 5.333	-0.3333
	16	Rep2	9	9 - 8.333	0.6667				16	Rep2	8	8 - 8.667	-0.6667			16	Rep2	6	6 - 5.833	0.1667				16	Rep2	8	8 - 7.333	0.6667				16	Rep2	8	8 - 7.5	0.5			16	Rep2	6	6 - 5.333	0.6667
	16	Rep2	9	9 - 8.333	0.6667				16	Rep2	9	9 - 8.667	0.3333			16	Rep2	6	6 - 5.833	0.1667				16	Rep2	7	7 - 7.333	-0.3333				16	Rep2	7	7 - 7.5	-0.5			16	Rep2	5	5 - 5.333	-0.3333
	16	Rep 3	9	9 - 8.667	0.3333				16	Rep 3	9	9 - 8.5	0.5			16	Rep 3	6	6 - 6.167	-0.1667				16	Rep2	7	7 - 7.333	-0.3333				16	Rep2	8	8 - 7.5	0.5			16	Rep2	6	6 - 5.333	0.6667
	16	Rep 3	9	9 - 8.667	0.3333				16	Rep 3	9	9 - 8.5	0.5			16	Rep 3	7	7 - 6.167	0.8333				16	Rep3	8	8 - 6.833	1.1667				16	Rep3	7	7 - 6.833	0.1667			16	Rep3	6	6 - 5.167	0.8333
	16	Rep 3	9	9 - 8.667	0.3333				16	Rep 3	9	9 - 8.5	0.5			16	Rep 3	6	6 - 6.167	-0.1667				16	Rep3	7	7 - 6.833	0.1667				16	Rep3	7	7 - 6.833	0.1667			16	Rep3	5	5 - 5.167	-0.1667
	16	Rep 3	9	9 - 8.667	0.3333				16	Rep 3	8	8 - 8.5	-0.5			16	Rep 3	6	6 - 6.167	-0.1667				16	Rep3	7	7 - 6.833	0.1667				16	Rep3	6	6 - 6.833	-0.8333			16	Rep3	5	5 - 5.167	-0.1667
	16	Rep 3	8	8 - 8.667	-0.6667				16	Rep 3	8	8 - 8.5	-0.5			16	Rep 3	6	6 - 6.167	-0.1667				16	Rep3	7	7 - 6.833	0.1667				16	Rep3	7	7 - 6.833	0.1667			16	Rep3	5	5 - 5.167	-0.1667
	16	Rep 3	8	8 - 8.667	-0.6667				16	Rep 3	8	8 - 8.5	-0.5			16	Rep 3	6	6 - 6.167	-0.1667				16	Rep3	6	6 - 6.833	-0.8333				16	Rep3	7	7 - 6.833	0.1667			16	Rep3	5	5 - 5.167	-0.1667
	12	Rep1	7	7 - 5.833	1.1667				12	Rep1	6	2023-06-06	0			12	Rep1	4	4 - 3.667	0.3333				16	Rep3	6	6 - 6.833	-0.8333				16	Rep3	7	7 - 6.833	0.1667			16	Rep3	5	5 - 5.167	-0.1667
	12	Rep1	6	6 - 5.833	0.1667				12	Rep1	6	2023-06-06	0			12	Rep1	3	3 - 3.667	-0.6667				12	Rep1	5	5 - 5.667	-0.6667				12	Rep1	6	6 - 5.5	0.5			12	Rep1	4	4 - 3.667	0.3333
	12	Rep1	6	6 - 5.833	0.1667				12	Rep1	5	2023-06-05	-1			12	Rep1	3	3 - 3.667	-0.6667				12	Rep1	5	5 - 5.667	-0.6667				12	Rep1	5	5 - 5.5	-0.5			12	Rep1	4	4 - 3.667	0.3333
	12	Rep1	6	6 - 5.833	0.1667				12	Rep1	6	2023-06-06	0			12	Rep1	4	4 - 3.667	0.3333				12	Rep1	6	6 - 5.667	0.3333				12	Rep1	5	5 - 5.5	-0.5			12	Rep1	3	3 - 3.667	-0.6667
	12	Rep1	5	5 - 5.833	-0.8333				12	Rep1	7	2023-06-07	1			12	Rep1	4	4 - 3.667	0.3333				12	Rep1	7	7 - 5.667	1.3333				12	Rep1	6	6 - 5.5	0.5			12	Rep1	4	4 - 3.667	0.3333
	12	Rep1	5	5 - 5.833	-0.8333				12	Rep1	6	2023-06-06	0			12	Rep1	4	4 - 3.667	0.3333				12	Rep1	5	5 - 5.667	-0.6667				12	Rep1	6	6 - 5.5	0.5			12	Rep1	4	4 - 3.667	0.3333
	12	Rep2	6	6 - 5.667	0.3333				12	Rep2	6	6 - 5.333	0.6667			12	Rep2	3	3 - 3.667	-0.6667				12	Rep1	6	6 - 5.667	0.3333				12	Rep1	5	5 - 5.5	-0.5			12	Rep1	3	3 - 3.667	-0.6667
	12	Rep2	6	6 - 5.667	0.3333				12	Rep2	5	5 - 5.333	-0.3333			12	Rep2	4	4 - 3.667	0.3333				12	Rep2	5	2023-05-05	0				12	Rep2	4	4 - 4.667	-0.6667			12	Rep2	4	4 - 3.5	0.5
	12	Rep2	5	5 - 5.667	-0.6667				12	Rep2	5	5 - 5.333	-0.3333			12	Rep2	3	3 - 3.667	-0.6667				12	Rep2	5	2023-05-05	0				12	Rep2	5	5 - 4.667	0.3333			12	Rep2	3	3 - 3.5	-0.5
	12	Rep2	5	5 - 5.667	-0.6667				12	Rep2	5	5 - 5.333	-0.3333			12	Rep2	4	4 - 3.667	0.3333				12	Rep2	5	2023-05-05	0				12	Rep2	5	5 - 4.667	0.3333			12	Rep2	3	3 - 3.5	-0.5
	12	Rep2	6	6 - 5.667	0.3333				12	Rep2	5	5 - 5.333	-0.3333			12	Rep2	4	4 - 3.667	0.3333				12	Rep2	4	2023-05-04	-1				12	Rep2	5	5 - 4.667	0.3333			12	Rep2	4	4 - 3.5	0.5
	12	Rep2	6	6 - 5.667	0.3333				12	Rep2	6	6 - 5.333	0.6667			12	Rep2	4	4 - 3.667	0.3333				12	Rep2	6	2023-05-06	1				12	Rep2	4	4 - 4.667	-0.6667			12	Rep2	3	3 - 3.5	-0.5
	12	Rep 3	7	2023-06-07	1				12	Rep 3	6	6 - 5.667	0.3333			12	Rep 3	4	2023-04-04	0				12	Rep2	5	2023-05-05	0				12	Rep2	5	5 - 4.667	0.3333			12	Rep2	4	4 - 3.5	0.5
	12	Rep 3	5	2023-06-05	-1				12	Rep 3	6	6 - 5.667	0.3333			12	Rep 3	4	2023-04-04	0				12	Rep3	5	2023-05-05	0				12	Rep3	4	4 - 4.167	-0.1667			12	Rep3	4	4 - 3.5	0.5
	12	Rep 3	6	2023-06-06	0				12	Rep 3	6	6 - 5.667	0.3333			12	Rep 3	4	2023-04-04	0				12	Rep3	5	2023-05-05	0				12	Rep3	5	5 - 4.167	0.8333			12	Rep3	4	4 - 3.5	0.5
	12	Rep 3	6	2023-06-06	0				12	Rep 3	6	6 - 5.667	0.3333			12	Rep 3	4	2023-04-04	0				12	Rep3	5	2023-05-05	0				12	Rep3	4	4 - 4.167	-0.1667			12	Rep3	3	3 - 3.5	-0.5
	12	Rep 3	6	2023-06-06	0				12	Rep 3	5	5 - 5.667	-0.6667			12	Rep 3	4	2023-04-04	0				12	Rep3	5	2023-05-05	0				12	Rep3	4	4 - 4.167	-0.1667			12	Rep3	4	4 - 3.5	0.5
	12	Rep 3	6	2023-06-06	0				12	Rep 3	5	5 - 5.667	-0.6667			12	Rep 3	4	2023-04-04	0				12	Rep3	5	2023-05-05	0				12	Rep3	4	4 - 4.167	-0.1667			12	Rep3	3	3 - 3.5	-0.5
	8	Rep1	5	5 - 3.833	1.1667				8	Rep1	3	3 - 3.167	-0.1667			8	Rep1	2	2 - 1.333	0.6667				12	Rep3	5	2023-05-05	0				12	Rep3	4	4 - 4.167	-0.1667			12	Rep3	3	3 - 3.5	-0.5
	8	Rep1	4	4 - 3.833	0.1667				8	Rep1	4	4 - 3.167	0.8333			8	Rep1	1	1 - 1.333	-0.3333				8	Rep1	3	3 - 3.167	-0.1667				8	Rep1	3	3 - 2.833	0.1667			8	Rep1	1	1 - 1.333	-0.3333
	8	Rep1	4	4 - 3.833	0.1667				8	Rep1	3	3 - 3.167	-0.1667			8	Rep1	1	1 - 1.333	-0.3333				8	Rep1	4	4 - 3.167	0.8333				8	Rep1	3	3 - 2.833	0.1667			8	Rep1	1	1 - 1.333	-0.3333
	8	Rep1	4	4 - 3.833	0.1667				8	Rep1	3	3 - 3.167	-0.1667			8	Rep1	1	1 - 1.333	-0.3333				8	Rep1	3	3 - 3.167	-0.1667				8	Rep1	2	2 - 2.833	-0.8333			8	Rep1	1	1 - 1.333	-0.3333
	8	Rep1	3	3 - 3.833	-0.8333				8	Rep1	3	3 - 3.167	-0.1667			8	Rep1	1	1 - 1.333	-0.3333				8	Rep1	3	3 - 3.167	-0.1667				8	Rep1	3	3 - 2.833	0.1667			8	Rep1	2	2 - 1.333	0.6667
	8	Rep1	3	3 - 3.833	-0.8333				8	Rep1	3	3 - 3.167	-0.1667			8	Rep1	2	2 - 1.333	0.6667				8	Rep1	3	3 - 3.167	-0.1667				8	Rep1	3	3 - 2.833	0.1667			8	Rep1	2	2 - 1.333	0.6667
	8	Rep2	4	4 - 3.333	0.6667				8	Rep2	3	2023-03-03	0			8	Rep2	2	2 - 1.667	0.3333				8	Rep1	3	3 - 3.167	-0.1667				8	Rep1	3	3 - 2.833	0.1667			8	Rep1	1	1 - 1.333	-0.3333
	8	Rep2	4	4 - 3.333	0.6667				8	Rep2	3	2023-03-03	0			8	Rep2	2	2 - 1.667	0.3333				8	Rep2	3	2023-02-03	1				8	Rep2	2	2023-02-02	0			8	Rep2	2	2 - 1.167	0.8333
	8	Rep2	3	3 - 3.333	-0.3333				8	Rep2	3	2023-03-03	0			8	Rep2	1	1 - 1.667	-0.6667				8	Rep2	2	2023-02-02	0				8	Rep2	2	2023-02-02	0			8	Rep2	1	1 - 1.167	-0.1667
	8	Rep2	3	3 - 3.333	-0.3333				8	Rep2	3	2023-03-03	0			8	Rep2	1	1 - 1.667	-0.6667				8	Rep2	2	2023-02-02	0				8	Rep2	2	2023-02-02	0			8	Rep2	1	1 - 1.167	-0.1667
	8	Rep2	3	3 - 3.333	-0.3333				8	Rep2	3	2023-03-03	0			8	Rep2	2	2 - 1.667	0.3333				8	Rep2	2	2023-02-02	0				8	Rep2	2	2023-02-02	0			8	Rep2	1	1 - 1.167	-0.1667
	8	Rep2	3	3 - 3.333	-0.3333				8	Rep2	3	2023-03-03	0			8	Rep2	2	2 - 1.667	0.3333				8	Rep2	1	2023-02-01	-1				8	Rep2	2	2023-02-02	0			8	Rep2	1	1 - 1.167	-0.1667
	8	Rep 3	3	3 - 3.167	-0.1667				8	Rep 3	3	3 - 2.667	0.3333			8	Rep 3	1	1 - 1.333	-0.3333				8	Rep2	2	2023-02-02	0				8	Rep2	2	2023-02-02	0			8	Rep2	1	1 - 1.167	-0.1667
	8	Rep 3	3	3 - 3.167	-0.1667				8	Rep 3	3	3 - 2.667	0.3333			8	Rep 3	1	1 - 1.333	-0.3333				8	Rep3	3	3 - 2.5	0.5				8	Rep3	2	2 - 1.667	0.3333			8	Rep3	1	2023-01-01	0
	8	Rep 3	3	3 - 3.167	-0.1667				8	Rep 3	3	3 - 2.667	0.3333			8	Rep 3	1	1 - 1.333	-0.3333				8	Rep3	2	2 - 2.5	-0.5				8	Rep3	2	2 - 1.667	0.3333			8	Rep3	1	2023-01-01	0
	8	Rep 3	3	3 - 3.167	-0.1667				8	Rep 3	3	3 - 2.667	0.3333			8	Rep 3	2	2 - 1.333	0.6667				8	Rep3	2	2 - 2.5	-0.5				8	Rep3	1	1 - 1.667	-0.6667			8	Rep3	1	2023-01-01	0
	8	Rep 3	3	3 - 3.167	-0.1667				8	Rep 3	2	2 - 2.667	-0.6667			8	Rep 3	2	2 - 1.333	0.6667				8	Rep3	2	2 - 2.5	-0.5				8	Rep3	1	1 - 1.667	-0.6667			8	Rep3	1	2023-01-01	0
	8	Rep 3	4	4 - 3.167	0.8333				8	Rep 3	2	2 - 2.667	-0.6667			8	Rep 3	1	1 - 1.333	-0.3333				8	Rep3	3	3 - 2.5	0.5				8	Rep3	2	2 - 1.667	0.3333			8	Rep3	1	2023-01-01	0
																								ANOVA table								ANOVA table								ANOVA table
									ANOVA table							ANOVA table
									ph 8.15							ph 7.2
									Source	DF	Sum of Square (SS)	Mean Square (MS)	F Statistic (df1,df2)	P-value		Source	DF	Sum of Square (SS)	Mean Square (MS)	F Statistic (df1,df2)	P-value			Source	DF	Sum of Square (SS)	Mean Square (MS)	F Statistic (df1,df2)	P-value			Source	DF	Sum of Square (SS)	Mean Square (MS)	F Statistic (df1,df2)	P-value			Source	DF	Sum of Square (SS)	Mean Square (MS)	F Statistic (df1,df2)	P-value
									Factor A - rows (A)	6	2022.67	337.111	873.9918 (6,105)	0		Factor A - rows (A)	6	1211.71	201.952	831.5686 (6,105)	0			Factor A - rows (A)	6	1944.32	324.053	354.4329 (6,105)	0			Factor A - rows (A)	6	1760.89	293.481	810.9357 (6,105)	0			Factor A - rows (A)	6	1062.49	177.082	648.6143 (6,105)	0
									Factor B - columns (B)	2	3.873	1.9365	5.0206 (2,105)	0.008273		Factor B - columns (B)	2	0.1111	0.05556	0.2288 (2,105)	0.7959			Factor B - columns (B)	2	34.1111	17.0556	18.6545 (2,105)	1.169e-07			Factor B - columns (B)	2	21.3968	10.6984	29.5614 (2,105)	6.547e-11			Factor B - columns (B)	2	3.4444	1.7222	6.3081 (2,105)	0.002588
									Interaction AB	12	4.2381	0.3532	0.9156 (12,105)	0.5342		Interaction AB	12	4.3333	0.3611	1.4869 (12,105)	0.1406			Interaction AB	12	28.7778	2.3981	2.623 (12,105)	0.004221			Interaction AB	12	6.8254	0.5688	1.5716 (12,105)	0.1112			Interaction AB	12	3.5556	0.2963	1.0853 (12,105)	0.3801
									Error	105	40.5	0.3857				Error	105	25.5	0.2429					Error	105	96	0.9143					Error	105	38	0.3619					Error	105	28.6667	0.273
									Total	125	2071.28	16.5702				Total	125	1241.66	9.9333					Total	125	2103.21	16.8257					Total	125	1827.11	14.6169					Total	125	1098.16	8.7853
ANOVA table																								ANOVA table
ph vs temp G1																								ph vs temp G1
Hover over the cells for formulas and calculation.																								Hover over the cells for formulas and calculation.
Source	DF	Sum of Square (SS)	Mean Square (MS)	F Statistic (df1,df2)	P-value																			Source	DF	Sum of Square (SS)	Mean Square (MS)	F Statistic (df1,df2)	P-value
Factor A - rows (A)	6	850.855	141.809	898.3978 (6,42)	0																			Factor A - rows (A)	6	776.664	129.444	332.4743 (6,42)	0
Factor B - columns (B)	2	140.205	70.1023	444.1165 (2,42)	0																			Factor B - columns (B)	2	100.667	50.3335	129.2804 (2,42)	0
Interaction AB	12	19.3017	1.6085	10.1901 (12,42)	5.922e-09																			Interaction AB	12	17.9505	1.4959	3.8421 (12,42)	0.0005621
Error	42	6.6296	0.1578																					Error	42	16.3521	0.3893
Total	62	1016.99	16.4031																					Total	62	911.634	14.7038
ph vs temp G1
Count																								Count
Var A \ Var B	pH 8.2	pH 8.15	pH 7.2	Total																				Var A \ Var B	pH 8.2	pH 8.15	pH 7.5	Total
32	3	3	3	9																				32	3	3	3	9
28	3	3	3	9																				28	3	3	3	9
24	3	3	3	9																				24	3	3	3	9
20	3	3	3	9																				20	3	3	3	9
16	3	3	3	9																				16	3	3	3	9
12	3	3	3	9																				12	3	3	3	9
8	3	3	3	9																				8	3	3	3	9
Total	21	21	21	63																				Total	21	21	21	63
Average																								Average
Var A \ Var B	pH 8.2	pH 8.15	pH 7.2	Total																				Var A \ Var B	pH 8.2	pH 8.15	pH 7.5	Total
32	11.4445	10.5	8.0556	10																				32	10.6111	9.4444	7.3889	9.1481
28	15.3889	15.1111	11.6667	14.0556																				28	14.7222	13.3889	10.6667	12.9259
24	13.9444	13.7778	8.6667	12.1296																				24	12.5	12.3889	8.3333	11.0741
20	11.0555	11.3889	7.1667	9.8704																				20	10.5	10.2222	6.6667	9.1296
16	8.5	8.6667	5.9444	7.7037																				16	7.4444	7.5	5.4444	6.7963
12	5.8333	5.6667	3.7778	5.0926																				12	5.2222	4.7778	3.5556	4.5185
8	3.4444	2.9445	1.4444	2.6111																				8	2.5556	2.1667	1.1667	1.963
Total	9.9444	9.7222	6.6746	8.7804																				Total	9.0794	8.5556	6.1746	7.9365
Variance																								Variance
Var A \ Var B	pH 8.2	pH 8.15	pH 7.2	Total																				Var A \ Var B	pH 8.2	pH 8.15	pH 7.5	Total
32	0.06481	0.02779	0.009263	2.3195																				32	0.4537	0.009263	0.009263	2.1142
28	1.1203	0.1204	0.1944	3.5833																				28	2.7037	0.6204	0.1944	4.0841
24	0.8426	0.287	0.02777	7.0401																				24	0.7778	0.287	0.02777	4.5008
20	0.06481	0.03703	0.02777	4.1651																				20	0.3611	0.176	0.1945	3.6096
16	0.02779	0.02777	0.03705	1.7693																				16	0.4538	0.4445	0.1204	1.2832
12	0.02777	0.1111	0.03703	1.0216																				12	0.1482	0.4537	0.009263	0.7114
8	0.1204	0.06481	0.03705	0.8681																				8	0.3426	0.3611	0.02777	0.5679
Total	16.7815	16.9231	10.1347	16.4031																				Total	16.7267	14.9093	8.9124	14.7038
Mean confidence interval (CL: 0.95)																								Mean confidence interval (CL: 0.95)
Var A \ Var B	pH 8.2	pH 8.15	pH 7.2	Total																				Var A \ Var B	pH 8.2	pH 8.15	pH 7.5	Total
32	[11.0371,11.8519]	[10.2332,10.7668]	[7.9015,8.2096]	[7.1857,12.8143]																				32	[9.5332,11.689]	[9.2904,9.5985]	[7.2348,7.5429]	[6.4613,11.835]
28	[13.695,17.0828]	[14.5559,15.6663]	[10.961,12.3723]	[10.5576,17.5535]																				28	[12.0908,17.3536]	[12.1284,14.6494]	[9.961,11.3723]	[9.1915,16.6603]
24	[12.4755,15.4134]	[12.9204,14.6352]	[8.4,8.9334]	[7.2266,17.0326]																				24	[11.0887,13.9113]	[11.5315,13.2463]	[8.0666,8.6]	[7.1538,14.9943]
20	[10.6481,11.4629]	[11.081,11.6968]	[6.9,7.4334]	[6.0991,13.6416]																				20	[9.5383,11.4617]	[9.551,10.8935]	[5.9609,7.3724]	[5.6189,12.6404]
16	[8.2332,8.7668]	[8.4,8.9334]	[5.6364,6.2525]	[5.2457,10.1617]																				16	[6.3665,8.5224]	[6.4331,8.5669]	[4.8893,5.9996]	[4.703,8.8895]
12	[5.5666,6.1]	[5.1332,6.2001]	[3.4699,4.0857]	[3.2249,6.9603]																				12	[4.6062,5.8382]	[3.6999,5.8557]	[3.4015,3.7096]	[2.9599,6.0771]
8	[2.8893,3.9996]	[2.5371,3.3519]	[1.1364,1.7525]	[0.8895,4.3328]																				8	[1.6189,3.4923]	[1.2051,3.1283]	[0.9,1.4334]	[0.5704,3.3555]
Total	[2.1089,17.78]	[1.8537,17.5908]	[0.5854,12.7638]	[0.9057,16.6552]																				Total	[1.2566,16.9021]	[1.17,15.9411]	[0.4644,11.8848]	[0.4808,15.3922]
Differential effects																								Differential effects
Var A \ Var B	pH 8.2	pH 8.15	pH 7.2	Total																				Var A \ Var B	pH 8.2	pH 8.15	pH 7.5	Total
32	0.2804	-0.4418	0.1614	1.2196																				32	0.3201	-0.3228	0.002641	1.2116
28	0.1693	0.1137	-0.2831	5.2751																				28	0.6534	-0.1561	-0.4973	4.9894
24	0.6508	0.7064	-1.3571	3.3492																				24	0.2831	0.6958	-0.9788	3.1376
20	0.02115	0.5767	-0.5979	1.0899																				20	0.2275	0.4735	-0.7011	1.1931
16	-0.3677	0.02116	0.3466	-1.0767																				16	-0.4947	0.08466	0.4101	-1.1402
12	-0.4233	-0.3677	0.791	-3.6878																				12	-0.4392	-0.3598	0.7989	-3.418
8	-0.3307	-0.6084	0.9391	-6.1693																				8	-0.5503	-0.4154	0.9656	-5.9735
Total	1.164	0.9418	-2.1058	0																				Total	1.1429	0.6191	-1.7619	0
Cells - the differential effects of the interactions.																								Cells - the differential effects of the interactions.
For example, the effect of the interactions of the categories pH 8.2 and 32 is 0.2804.																								For example, the effect of the interactions of the categories pH 8.2 and 32 is 0.3201.
11.4445 - 9.9444 - 10 + 8.7804 = 0.2804																								10.6111 - 9.0794 - 9.1481 + 7.9365 = 0.3201
Totals - the differential effects of factor A (right column) and factor B (bottom row).																								Totals - the differential effects of factor A (right column) and factor B (bottom row).
For example, the effect of factor B category pH 8.2 is 1.164.																								For example, the effect of factor B category pH 8.2 is 1.1429.
Residuals																								Residuals
A	B	Yi,j,k	Formula: Yi,j,k - Ȳi,j	Residual																				A	B	Yi,j,k	Formula: Yi,j,k - Ȳi,j	Residual
32	pH 8.2	11.6667	11.6667 - 11.444	0.2222																				32	pH 8.2	11.3333	11.3333 - 10.611	0.7222
32	pH 8.2	11.5	11.5 - 11.444	0.05553																				32	pH 8.2	10	10 - 10.611	-0.6111
32	pH 8.2	11.1667	11.1667 - 11.444	-0.2778																				32	pH 8.2	10.5	10.5 - 10.611	-0.1111
32	pH 8.15	10.3333	10.3333 - 10.5	-0.1667																				32	pH 8.15	9.5	9.5 - 9.444	0.05557
32	pH 8.15	10.6667	10.6667 - 10.5	0.1667																				32	pH 8.15	9.3333	9.3333 - 9.444	-0.1111
32	pH 8.15	10.5	10.5 - 10.5	0																				32	pH 8.15	9.5	9.5 - 9.444	0.05557
32	pH 7.2	8	8 - 8.056	-0.05557																				32	pH 7.5	7.5	7.5 - 7.389	0.1111
32	pH 7.2	8.1667	8.1667 - 8.056	0.1111																				32	pH 7.5	7.3333	7.3333 - 7.389	-0.05557
32	pH 7.2	8	8 - 8.056	-0.05557																				32	pH 7.5	7.3333	7.3333 - 7.389	-0.05557
28	pH 8.2	16	16 - 15.389	0.6111																				28	pH 8.2	15.5	15.5 - 14.722	0.7778
28	pH 8.2	16	16 - 15.389	0.6111																				28	pH 8.2	15.8333	15.8333 - 14.722	1.1111
28	pH 8.2	14.1667	14.1667 - 15.389	-1.2222																				28	pH 8.2	12.8333	12.8333 - 14.722	-1.8889
28	pH 8.15	15.5	15.5 - 15.111	0.3889																				28	pH 8.15	14	14 - 13.389	0.6111
28	pH 8.15	15	15 - 15.111	-0.1111																				28	pH 8.15	13.6667	13.6667 - 13.389	0.2778
28	pH 8.15	14.8333	14.8333 - 15.111	-0.2778																				28	pH 8.15	12.5	12.5 - 13.389	-0.8889
28	pH 7.2	12	12 - 11.667	0.3333																				28	pH 7.5	11	11 - 10.667	0.3333
28	pH 7.2	11.1667	11.1667 - 11.667	-0.5																				28	pH 7.5	10.1667	10.1667 - 10.667	-0.5
28	pH 7.2	11.8333	11.8333 - 11.667	0.1666																				28	pH 7.5	10.8333	10.8333 - 10.667	0.1666
24	pH 8.2	15	15 - 13.944	1.0556																				24	pH 8.2	13.5	13.5 - 12.5	1
24	pH 8.2	13.5	13.5 - 13.944	-0.4444																				24	pH 8.2	11.8333	11.8333 - 12.5	-0.6667
24	pH 8.2	13.3333	13.3333 - 13.944	-0.6111																				24	pH 8.2	12.1667	12.1667 - 12.5	-0.3333
24	pH 8.15	14.1667	14.1667 - 13.778	0.3889																				24	pH 8.15	13	13 - 12.389	0.6111
24	pH 8.15	14	14 - 13.778	0.2222																				24	pH 8.15	12	12 - 12.389	-0.3889
24	pH 8.15	13.1667	13.1667 - 13.778	-0.6111																				24	pH 8.15	12.1667	12.1667 - 12.389	-0.2222
24	pH 7.2	8.5	8.5 - 8.667	-0.1667																				24	pH 7.5	8.3333	8.3333 - 8.333	-3.333e-05
24	pH 7.2	8.8333	8.8333 - 8.667	0.1666																				24	pH 7.5	8.1667	8.1667 - 8.333	-0.1666
24	pH 7.2	8.6667	8.6667 - 8.667	3.333e-05																				24	pH 7.5	8.5	8.5 - 8.333	0.1667
20	pH 8.2	11.3333	11.3333 - 11.056	0.2778																				20	pH 8.2	11.1667	11.1667 - 10.5	0.6667
20	pH 8.2	10.8333	10.8333 - 11.056	-0.2222																				20	pH 8.2	10.3333	10.3333 - 10.5	-0.1667
20	pH 8.2	11	11 - 11.056	-0.05553																				20	pH 8.2	10	10 - 10.5	-0.5
20	pH 8.15	11.5	11.5 - 11.389	0.1111																				20	pH 8.15	10.6667	10.6667 - 10.222	0.4445
20	pH 8.15	11.5	11.5 - 11.389	0.1111																				20	pH 8.15	10.1667	10.1667 - 10.222	-0.05553
20	pH 8.15	11.1667	11.1667 - 11.389	-0.2222																				20	pH 8.15	9.8333	9.8333 - 10.222	-0.3889
20	pH 7.2	7.3333	7.3333 - 7.167	0.1666																				20	pH 7.5	7.1667	7.1667 - 6.667	0.5
20	pH 7.2	7.1667	7.1667 - 7.167	3.333e-05																				20	pH 7.5	6.5	6.5 - 6.667	-0.1667
20	pH 7.2	7	7 - 7.167	-0.1667																				20	pH 7.5	6.3333	6.3333 - 6.667	-0.3334
16	pH 8.2	8.5	8.5 - 8.5	0																				16	pH 8.2	8.1667	8.1667 - 7.444	0.7223
16	pH 8.2	8.3333	8.3333 - 8.5	-0.1667																				16	pH 8.2	7.3333	7.3333 - 7.444	-0.1111
16	pH 8.2	8.6667	8.6667 - 8.5	0.1667																				16	pH 8.2	6.8333	6.8333 - 7.444	-0.6111
16	pH 8.15	8.8333	8.8333 - 8.667	0.1666																				16	pH 8.15	8.1667	8.1667 - 7.5	0.6667
16	pH 8.15	8.6667	8.6667 - 8.667	3.333e-05																				16	pH 8.15	7.5	7.5 - 7.5	0
16	pH 8.15	8.5	8.5 - 8.667	-0.1667																				16	pH 8.15	6.8333	6.8333 - 7.5	-0.6667
16	pH 7.2	5.8333	5.8333 - 5.944	-0.1111																				16	pH 7.5	5.8333	5.8333 - 5.444	0.3889
16	pH 7.2	5.8333	5.8333 - 5.944	-0.1111																				16	pH 7.5	5.3333	5.3333 - 5.444	-0.1111
16	pH 7.2	6.1667	6.1667 - 5.944	0.2223																				16	pH 7.5	5.1667	5.1667 - 5.444	-0.2777
12	pH 8.2	5.8333	5.8333 - 5.833	-3.333e-05																				12	pH 8.2	5.6667	5.6667 - 5.222	0.4445
12	pH 8.2	5.6667	5.6667 - 5.833	-0.1666																				12	pH 8.2	5	5 - 5.222	-0.2222
12	pH 8.2	6	6 - 5.833	0.1667																				12	pH 8.2	5	5 - 5.222	-0.2222
12	pH 8.15	6	6 - 5.667	0.3333																				12	pH 8.15	5.5	5.5 - 4.778	0.7222
12	pH 8.15	5.3333	5.3333 - 5.667	-0.3334																				12	pH 8.15	4.6667	4.6667 - 4.778	-0.1111
12	pH 8.15	5.6667	5.6667 - 5.667	3.333e-05																				12	pH 8.15	4.1667	4.1667 - 4.778	-0.6111
12	pH 7.2	3.6667	3.6667 - 3.778	-0.1111																				12	pH 7.5	3.6667	3.6667 - 3.556	0.1111
12	pH 7.2	3.6667	3.6667 - 3.778	-0.1111																				12	pH 7.5	3.5	3.5 - 3.556	-0.05557
12	pH 7.2	4	4 - 3.778	0.2222																				12	pH 7.5	3.5	3.5 - 3.556	-0.05557
8	pH 8.2	3.8333	3.8333 - 3.444	0.3889																				8	pH 8.2	3.1667	3.1667 - 2.556	0.6111
8	pH 8.2	3.3333	3.3333 - 3.444	-0.1111																				8	pH 8.2	2	2 - 2.556	-0.5556
8	pH 8.2	3.1667	3.1667 - 3.444	-0.2777																				8	pH 8.2	2.5	2.5 - 2.556	-0.05557
8	pH 8.15	3.1667	3.1667 - 2.944	0.2222																				8	pH 8.15	2.8333	2.8333 - 2.167	0.6666
8	pH 8.15	3	3 - 2.944	0.05553																				8	pH 8.15	2	2 - 2.167	-0.1667
8	pH 8.15	2.6667	2.6667 - 2.944	-0.2778																				8	pH 8.15	1.6667	1.6667 - 2.167	-0.5
8	pH 7.2	1.3333	1.3333 - 1.444	-0.1111																				8	pH 7.5	1.3333	1.3333 - 1.167	0.1666
8	pH 7.2	1.6667	1.6667 - 1.444	0.2223																				8	pH 7.5	1.1667	1.1667 - 1.167	3.333e-05
8	pH 7.2	1.3333	1.3333 - 1.444	-0.1111																				8	pH 7.5	1	1 - 1.167	-0.1667
		pH 8.2			pH 8.15			pH 7.5
	32	11.6667	11.5	11.1667	10.3333	10.6667	10.5	8	8.1667	8
	28	16	16	14.1667	15.5	15	14.8333	12	11.1667	11.8333
	24	15	13.5	13.3333	14.1667	14	13.1667	8.5	8.8333	8.6667
	20	11.3333	10.8333	11	11.5	11.5	11.1667	7.3333	7.1667	7
	16	8.5	8.3333	8.6667	8.8333	8.6667	8.5	5.8333	5.8333	6.1667
	12	5.8333	5.6667	6	6	5.3333	5.6667	3.6667	3.6667	4
	8	3.8333	3.3333	3.1667	3.1667	3	2.6667	1.3333	1.6667	1.3333

[truncated: 17 more sheets: G2, G3, G4, G5, G6, G7, G8, G9, G10, G11, G12, G13, Statistical parameters AP, Statistical parameters PC, pH 7.5 PC, pH 8.2 PC, pH gradient]
